# Supplementary material for: A mutualistic bacterium rescues a green alga from an antagonist
Source: Proc Natl Acad Sci U S A. 2024 Apr 3;121(15):e2401632121. doi: 10.1073/pnas.2401632121 (PMC11009677; doi:10.1073/pnas.2401632121)
Supplement: Supplementary file 2 — Dataset S01 (TXT) [file pnas.2401632121.sd01.txt]

>sp|P49323
------------------------------------------------------------
------------------------------------------------------------
------------------------------------------------------------
------------------------------------------------------------
------------------------------------------------------------
------------------------------------------------------------
------------------------------------------------------------
------------------------------------------------------------
------------------------------------------------------------
------------------------------------------------------------
------------------------------------------------------------
------------------------------------------------------------
------------------------------------------------------------
------------------------------------------------------------
------------------------------------------------------------
------------------------------------------------------------
------------------------------------------------------------
-------------------------MG---------------------------------
----------------------------TV------------------------------
--T-TS------------------------------------------------------
-------------------D----------------------------------------
---------------G--------------T---------------------------NI
--------------------------------------FYK-DW----------------
------------------------------------------------------------
------------------------------------------------------------
------------------------------------------------------------
------------------------------------------------------------
--------------------G---------------------PR----------------
------------------------------------------------------------
------------------------------------------------------------
---D----G--L--------------P---------VV----------------------
----------------------------------------FHH-----------------
------------------------------------------------------------
------------------------------------------------------------
------------------------------------------------------------
------------------------------------------------------------
------------------------------------------------------------
--------------------------GW--------------------------------
-------------------------P----------------------------------
-----------------------------------L-S----------------------
------------AD-----D-----W--------D-NQ----------------------
------------------------------------------------------------
------------------------------------------------------------
------------------------------------------------------------
------------------------------------------------------------
----------------------------------ML-F----F-------------L---
---------------------------S-HG-Y-R--------V----------------
-------------------------------------------------IAH-D--R---
------------------------------------------------------------
------------------------------------------------------RG----
-----HG----R----------------------SD-----------Q----------P-
-------------------------------------------------S----------
------------------------------------------TG--------------H-
D------------------------------------------------MDT--------
--------------------YA------------------------------ADV-----
--A----AL-T-------------------------------------------------
------------------------------------------------------------
------------------------------------------------------------
------------------------------------------------------------
------------------------------------------------------------
E----------------------A-----------------------------------L
------------------------------------------------------------
---------------------------------------------------------D--
----------L-------------------------------------------------
-R---------------------------------GA-V----HI-------------G-
-----------------------HS-------------------------TG--------
-----------------------G----GEV-----------------------------
------------------------------------------------------------
------------------------------------------------------------
------------------------------------------------------------
------------------------------------------------------------
------------------------------------------------------------
------------------------------------------------------------
--------------------------------------AR-YV-----------------
----------AR------------------------------------------------
------------------------------------------------------------
------------------------------------------------------------
------------------------------------------------------------
----------------------------------------A------------EP-----
------------------G-R---------------------------------------
----------V-AKAV--------------------------------------------
------------------------------------------------------------
------------------------------------------------------------
-----------------------------------------------------------L
V-------------S-----------A--------V------------P----P------
------VM----V-----------KS----------DT----------------------
------------------------------------------------------------
----------------------------------------------------------NP
D-------G-LPL--------------EV---------FDEF------------------
-----------------------RA-A-------L-AAN---------RA-QF------Y
--------------I-------------------------D------VPSGP-F------
--------------Y---------------GF-----NRE--------------------
-------------------------GATVSQ----G------L-------IDHWW-----
----L--QG-------M-------------------------------------------
---------------------------------------------------MG-------
-----AAN-A-----H--YE----------------------------------------
------------------------------------------------------------
------------------------------------------------------------
---------------------------CI-------------------------------
--------------A-----A------FSE------------------------------
------------------------------------------------------------
------------------------------------------------------------
------------------------------------------T-D---------F-----
-----T-------------------------D----------D-L---------------
------------------------------------------------------------
-----------K---------------------------R-------I----D---V---
-------------------------------------------P----------------
------------------------------------V----L------------------
-----V-------------------------------A----------------------
------------------------------------------------------------
------------------------------------------------------------
------------------------------------------------------------
--------HGT-------------------------------DD----------------
------------------------------------------------------------
---------------Q--------------------------------------------
-----------------------------------------V------------------
-----------------------V-------------------------------P----
------Y-A-----DA----------------------AP------------K-------
-----------------------------------------SAE-LL-------------
-A-------------------------------------------N-A------------
-------------------------------------------T-L-KS-----------
------------------------------------------Y-----------------
------------------------------------------------------------
----------------E------------------------G-----L------------
----------------------------------------P-------------------
---H-----------G----------------ML-ST-----------------------
-----------H-P----------------------------------------------
-----E-----V------------------------------------------------
---------L--------------------------------------------------
---------------------------------------N------P-------------
------------------------------------------------------------
---DLLA-----------------------------------------------------
--F----------------------------VK-S-------------------------
------------------------------------------------------------
------------------------------------------------------------
------------------------------------------------------------
------------------------------------------------------------
------------------------------------------------------------
------------------------------------------------------------
------------------------------------------------------------
------------------------------------------------------------
------------------------------------------------------------
------------------------------------------------------------
------------------------------------------------------------
------------------------------------------------------------
------------------------------------------------------------
------------------------------------------------------------
------------------------------------------------------------
------------------------------------------------------------
------------------------------------------------------------
------------------------------------------------------------
--------------------------------------------------


>sp|P25026
------------------------------------------------------------
------------------------------------------------------------
------------------------------------------------------------
------------------------------------------------------------
------------------------------------------------------------
------------------------------------------------------------
------------------------------------------------------------
------------------------------------------------------------
------------------------------------------------------------
------------------------------------------------------------
------------------------------------------------------------
------------------------------------------------------------
------------------------------------------------------------
------------------------------------------------------------
------------------------------------------------------------
------------------------------------------------------------
------------------------------------------------------------
-------------------------MP---------------------------------
----------------------------YV------------------------------
--T-TK------------------------------------------------------
-------------------D----------------------------------------
---------------N--------------V---------------------------EI
--------------------------------------FYK-DW----------------
------------------------------------------------------------
------------------------------------------------------------
------------------------------------------------------------
------------------------------------------------------------
--------------------G---------------------PK----------------
------------------------------------------------------------
------------------------------------------------------------
---D----A--Q--------------P---------IV----------------------
----------------------------------------FHH-----------------
------------------------------------------------------------
------------------------------------------------------------
------------------------------------------------------------
------------------------------------------------------------
------------------------------------------------------------
--------------------------GW--------------------------------
-------------------------P----------------------------------
-----------------------------------L-S----------------------
------------GD-----D-----W--------D-AQ----------------------
------------------------------------------------------------
------------------------------------------------------------
------------------------------------------------------------
------------------------------------------------------------
----------------------------------ML-F----F-------------V---
---------------------------Q-KG-Y-R--------V----------------
-------------------------------------------------IAH-D--R---
------------------------------------------------------------
------------------------------------------------------RG----
-----HG----R----------------------SA-----------Q----------V-
-------------------------------------------------S----------
------------------------------------------DG--------------H-
D------------------------------------------------MDH--------
--------------------YA------------------------------ADA-----
--F----AV-V-------------------------------------------------
------------------------------------------------------------
------------------------------------------------------------
------------------------------------------------------------
------------------------------------------------------------
E----------------------A-----------------------------------L
------------------------------------------------------------
---------------------------------------------------------D--
----------L-------------------------------------------------
-R---------------------------------NA-V----HI-------------G-
-----------------------HS-------------------------TG--------
-----------------------G----GEV-----------------------------
------------------------------------------------------------
------------------------------------------------------------
------------------------------------------------------------
------------------------------------------------------------
------------------------------------------------------------
------------------------------------------------------------
--------------------------------------AR-YV-----------------
----------AN------------------------------------------------
------------------------------------------------------------
------------------------------------------------------------
------------------------------------------------------------
----------------------------------------D------------GQ-----
---PA-------------G-R---------------------------------------
----------V-AKAV--------------------------------------------
------------------------------------------------------------
------------------------------------------------------------
-----------------------------------------------------------L
V-------------S-----------A--------V------------P----P------
------LM----L-----------KT----------ES----------------------
------------------------------------------------------------
----------------------------------------------------------NP
E-------G-LPI--------------EV---------FDGF------------------
-----------------------RK-A-------L-ADN---------RA-QF------F
--------------L-------------------------D------VPTGP-F------
--------------Y---------------GF-----NRA--------------------
-------------------------GATVHQ----G------V-------IRNWW-----
----R--QG-------M-------------------------------------------
---------------------------------------------------EG-------
-----SAK-A-----H--YD----------------------------------------
------------------------------------------------------------
------------------------------------------------------------
---------------------------GI-------------------------------
--------------K-----A------FSE------------------------------
------------------------------------------------------------
------------------------------------------------------------
------------------------------------------T-D---------Q-----
-----T-------------------------E----------D-L---------------
------------------------------------------------------------
-----------K---------------------------S-------I----T---V---
-------------------------------------------P----------------
------------------------------------T----L------------------
-----V-------------------------------L----------------------
------------------------------------------------------------
------------------------------------------------------------
------------------------------------------------------------
--------HGE-------------------------------DD----------------
------------------------------------------------------------
---------------Q--------------------------------------------
-----------------------------------------I------------------
-----------------------V-------------------------------P----
------I-A-----DA----------------------AL------------K-------
-----------------------------------------SIK-LL-------------
-Q-------------------------------------------N-G------------
-------------------------------------------T-L-KT-----------
------------------------------------------Y-----------------
------------------------------------------------------------
----------------P------------------------G-----Y------------
----------------------------------------S-------------------
---H-----------G----------------ML-TV-----------------------
-----------N-A----------------------------------------------
-----D-----V------------------------------------------------
---------L--------------------------------------------------
---------------------------------------N------A-------------
------------------------------------------------------------
---DLLA-----------------------------------------------------
--F----------------------------VQ-A-------------------------
------------------------------------------------------------
------------------------------------------------------------
------------------------------------------------------------
------------------------------------------------------------
------------------------------------------------------------
------------------------------------------------------------
------------------------------------------------------------
------------------------------------------------------------
------------------------------------------------------------
------------------------------------------------------------
------------------------------------------------------------
------------------------------------------------------------
------------------------------------------------------------
------------------------------------------------------------
------------------------------------------------------------
------------------------------------------------------------
------------------------------------------------------------
------------------------------------------------------------
--------------------------------------------------

>tr|Q3HWU8
------------------------------------------------------------
------------------------------------------------------------
------------------------------------------------------------
------------------------------------------------------------
------------------------------------------------------------
------------------------------------------------------------
------------------------------------------------------------
------------------------------------------------------------
------------------------------------------------------------
------------------------------------------------------------
------------------------------------------------------------
------------------------------------------------------------
------------------------------------------------------------
------------------------------------------------------------
------------------------------------------------------------
------------------------------------------------------------
------------------------------------------------------------
-------------------------MS---------------------------------
----------------------------YV------------------------------
--T-TK------------------------------------------------------
-------------------D----------------------------------------
---------------G--------------V---------------------------QI
--------------------------------------FYK-DW----------------
------------------------------------------------------------
------------------------------------------------------------
------------------------------------------------------------
------------------------------------------------------------
--------------------G---------------------PR----------------
------------------------------------------------------------
------------------------------------------------------------
---D----A--P--------------V---------IH----------------------
----------------------------------------FHH-----------------
------------------------------------------------------------
------------------------------------------------------------
------------------------------------------------------------
------------------------------------------------------------
------------------------------------------------------------
--------------------------GW--------------------------------
-------------------------P----------------------------------
-----------------------------------L-S----------------------
------------AD-----D-----W--------D-AQ----------------------
------------------------------------------------------------
------------------------------------------------------------
------------------------------------------------------------
------------------------------------------------------------
----------------------------------LL-F----F-------------L---
---------------------------A-HG-Y-R--------V----------------
-------------------------------------------------VAH-D--R---
------------------------------------------------------------
------------------------------------------------------RG----
-----HG----R----------------------SS-----------Q----------V-
-------------------------------------------------W----------
------------------------------------------DG--------------H-
D------------------------------------------------MDH--------
--------------------YA------------------------------DDV-----
--A----AV-V-------------------------------------------------
------------------------------------------------------------
------------------------------------------------------------
------------------------------------------------------------
------------------------------------------------------------
A----------------------H-----------------------------------L
------------------------------------------------------------
---------------------------------------------------------G--
----------I-------------------------------------------------
-Q---------------------------------GA-V----HV-------------G-
-----------------------HS-------------------------TG--------
-----------------------G----GEV-----------------------------
------------------------------------------------------------
------------------------------------------------------------
------------------------------------------------------------
------------------------------------------------------------
------------------------------------------------------------
------------------------------------------------------------
--------------------------------------VR-YM-----------------
----------AR------------------------------------------------
------------------------------------------------------------
------------------------------------------------------------
------------------------------------------------------------
----------------------------------------H------------PE-----
------------------D-K---------------------------------------
----------V-AKAV--------------------------------------------
------------------------------------------------------------
------------------------------------------------------------
-----------------------------------------------------------L
I-------------A-----------A--------V------------P----P------
------LM----V-----------QT----------PG----------------------
------------------------------------------------------------
----------------------------------------------------------NP
G-------G-LPK--------------SV---------FDGF------------------
-----------------------QA-Q-------V-ASN---------RA-QF------Y
--------------R-------------------------D------VPAGP-F------
--------------Y---------------GY-----NRP--------------------
-------------------------GVEASE----G------I-------IGNWW-----
----R--QG-------M-------------------------------------------
---------------------------------------------------IG-------
-----SAK-A-----H--YD----------------------------------------
------------------------------------------------------------
------------------------------------------------------------
---------------------------GI-------------------------------
--------------V-----A------FSQ------------------------------
------------------------------------------------------------
------------------------------------------------------------
------------------------------------------T-D---------F-----
-----T-------------------------E----------D-L---------------
------------------------------------------------------------
-----------K---------------------------G-------I----Q---Q---
-------------------------------------------P----------------
------------------------------------V----L------------------
-----V-------------------------------M----------------------
------------------------------------------------------------
------------------------------------------------------------
------------------------------------------------------------
--------HGD-------------------------------DD----------------
------------------------------------------------------------
---------------Q--------------------------------------------
-----------------------------------------I------------------
-----------------------V-------------------------------P----
------Y-E-----NS----------------------GV------------L-------
-----------------------------------------SAK-LL-------------
-P-------------------------------------------N-G------------
-------------------------------------------A-L-KT-----------
------------------------------------------Y-----------------
------------------------------------------------------------
----------------K------------------------G-----Y------------
----------------------------------------P-------------------
---H-----------G----------------MP-TT-----------------------
-----------H-A----------------------------------------------
-----D-----V------------------------------------------------
---------I--------------------------------------------------
---------------------------------------N------A-------------
------------------------------------------------------------
---DLLA-----------------------------------------------------
--F----------------------------IR-S-------------------------
------------------------------------------------------------
------------------------------------------------------------
------------------------------------------------------------
------------------------------------------------------------
------------------------------------------------------------
------------------------------------------------------------
------------------------------------------------------------
------------------------------------------------------------
------------------------------------------------------------
------------------------------------------------------------
------------------------------------------------------------
------------------------------------------------------------
------------------------------------------------------------
------------------------------------------------------------
------------------------------------------------------------
------------------------------------------------------------
------------------------------------------------------------
------------------------------------------------------------
--------------------------------------------------

>tr|B4EA96
------------------------------------------------------------
------------------------------------------------------------
------------------------------------------------------------
------------------------------------------------------------
------------------------------------------------------------
------------------------------------------------------------
------------------------------------------------------------
------------------------------------------------------------
------------------------------------------------------------
------------------------------------------------------------
------------------------------------------------------------
------------------------------------------------------------
------------------------------------------------------------
------------------------------------------------------------
------------------------------------------------------------
------------------------------------------------------------
------------------------------------------------------------
-------------------------MG---------------------------------
----------------------------TV------------------------------
--T-TK------------------------------------------------------
-------------------D----------------------------------------
---------------G--------------V---------------------------EI
--------------------------------------FYK-DW----------------
------------------------------------------------------------
------------------------------------------------------------
------------------------------------------------------------
------------------------------------------------------------
--------------------G---------------------PR----------------
------------------------------------------------------------
------------------------------------------------------------
---D----A--K--------------V---------IH----------------------
----------------------------------------FHH-----------------
------------------------------------------------------------
------------------------------------------------------------
------------------------------------------------------------
------------------------------------------------------------
------------------------------------------------------------
--------------------------GW--------------------------------
-------------------------P----------------------------------
-----------------------------------L-S----------------------
------------SD-----D-----W--------D-AQ----------------------
------------------------------------------------------------
------------------------------------------------------------
------------------------------------------------------------
------------------------------------------------------------
----------------------------------LL-F----F-------------V---
---------------------------N-KG-F-R--------V----------------
-------------------------------------------------VAH-D--R---
------------------------------------------------------------
------------------------------------------------------RG----
-----HG----R----------------------SS-----------Q----------V-
-------------------------------------------------W----------
------------------------------------------DG--------------H-
D------------------------------------------------MDH--------
--------------------YA------------------------------DDA-----
--A----AV-V-------------------------------------------------
------------------------------------------------------------
------------------------------------------------------------
------------------------------------------------------------
------------------------------------------------------------
E----------------------K-----------------------------------L
------------------------------------------------------------
---------------------------------------------------------G--
----------T-------------------------------------------------
-H---------------------------------GA-M----HV-------------G-
-----------------------HS-------------------------TG--------
-----------------------G----GEV-----------------------------
------------------------------------------------------------
------------------------------------------------------------
------------------------------------------------------------
------------------------------------------------------------
------------------------------------------------------------
------------------------------------------------------------
--------------------------------------VR-YI-----------------
----------AR------------------------------------------------
------------------------------------------------------------
------------------------------------------------------------
------------------------------------------------------------
----------------------------------------H------------GE-----
------------------R-N---------------------------------------
----------V-SKAV--------------------------------------------
------------------------------------------------------------
------------------------------------------------------------
-----------------------------------------------------------L
I-------------S-----------S--------V------------P----P------
------LM----V-----------KT----------SS----------------------
------------------------------------------------------------
----------------------------------------------------------NP
N-------G-TPK--------------SV---------FDDF------------------
-----------------------QA-H-------V-AAN---------RA-QF------Y
--------------L-------------------------D------VPAGP-F------
--------------Y---------------GY-----NRP--------------------
-------------------------GAKPSE----G------V-------IYNWW-----
----R--QG-------M-------------------------------------------
---------------------------------------------------MG-------
-----STK-A-----Q--YD----------------------------------------
------------------------------------------------------------
------------------------------------------------------------
---------------------------GI-------------------------------
--------------V-----A------FSQ------------------------------
------------------------------------------------------------
------------------------------------------------------------
------------------------------------------T-D---------F-----
-----T-------------------------N----------D-L---------------
------------------------------------------------------------
-----------K---------------------------G-------I----T---I---
-------------------------------------------P----------------
------------------------------------V----L------------------
-----V-------------------------------I----------------------
------------------------------------------------------------
------------------------------------------------------------
------------------------------------------------------------
--------HGD-------------------------------DD----------------
------------------------------------------------------------
---------------Q--------------------------------------------
-----------------------------------------V------------------
-----------------------V-------------------------------P----
------Y-A-----DS----------------------GV------------L-------
-----------------------------------------SAK-LV-------------
-K-------------------------------------------N-G------------
-------------------------------------------K-L-IT-----------
------------------------------------------Y-----------------
------------------------------------------------------------
----------------K------------------------G-----A------------
----------------------------------------P-------------------
---H-----------G----------------IP-TT-----------------------
-----------H-A----------------------------------------------
-----D-----K------------------------------------------------
---------V--------------------------------------------------
---------------------------------------N------A-------------
------------------------------------------------------------
---DLLE-----------------------------------------------------
--F----------------------------LQ-S-------------------------
------------------------------------------------------------
------------------------------------------------------------
------------------------------------------------------------
------------------------------------------------------------
------------------------------------------------------------
------------------------------------------------------------
------------------------------------------------------------
------------------------------------------------------------
------------------------------------------------------------
------------------------------------------------------------
------------------------------------------------------------
------------------------------------------------------------
------------------------------------------------------------
------------------------------------------------------------
------------------------------------------------------------
------------------------------------------------------------
------------------------------------------------------------
------------------------------------------------------------
--------------------------------------------------

>sp|O31158
------------------------------------------------------------
------------------------------------------------------------
------------------------------------------------------------
------------------------------------------------------------
------------------------------------------------------------
------------------------------------------------------------
------------------------------------------------------------
------------------------------------------------------------
------------------------------------------------------------
------------------------------------------------------------
------------------------------------------------------------
------------------------------------------------------------
------------------------------------------------------------
------------------------------------------------------------
------------------------------------------------------------
------------------------------------------------------------
------------------------------------------------------------
-------------------------MT---------------------------------
----------------------------TF------------------------------
--T-TR------------------------------------------------------
-------------------D----------------------------------------
---------------G--------------T---------------------------QI
--------------------------------------YYK-DW----------------
------------------------------------------------------------
------------------------------------------------------------
------------------------------------------------------------
------------------------------------------------------------
--------------------G---------------------S-----------------
------------------------------------------------------------
------------------------------------------------------------
--------G--Q--------------P---------IV----------------------
----------------------------------------FSH-----------------
------------------------------------------------------------
------------------------------------------------------------
------------------------------------------------------------
------------------------------------------------------------
------------------------------------------------------------
--------------------------GW--------------------------------
-------------------------P----------------------------------
-----------------------------------L-N----------------------
------------AD-----S-----W--------E-SQ----------------------
------------------------------------------------------------
------------------------------------------------------------
------------------------------------------------------------
------------------------------------------------------------
----------------------------------MI-F----L-------------A---
---------------------------A-QG-Y-R--------V----------------
-------------------------------------------------IAH-D--R---
------------------------------------------------------------
------------------------------------------------------RG----
-----HG----R----------------------SS-----------Q----------P-
-------------------------------------------------W----------
------------------------------------------SG--------------N-
D------------------------------------------------MDT--------
--------------------YA------------------------------DDL-----
--A----QL-I-------------------------------------------------
------------------------------------------------------------
------------------------------------------------------------
------------------------------------------------------------
------------------------------------------------------------
E----------------------H-----------------------------------L
------------------------------------------------------------
---------------------------------------------------------D--
----------L-------------------------------------------------
-R---------------------------------DA-V----LF-------------G-
-----------------------FS-------------------------TG--------
-----------------------G----GEV-----------------------------
------------------------------------------------------------
------------------------------------------------------------
------------------------------------------------------------
------------------------------------------------------------
------------------------------------------------------------
------------------------------------------------------------
--------------------------------------AR-YI-----------------
----------GR------------------------------------------------
------------------------------------------------------------
------------------------------------------------------------
------------------------------------------------------------
----------------------------------------H------------GT-----
------------------A-R---------------------------------------
----------V-AKAG--------------------------------------------
------------------------------------------------------------
------------------------------------------------------------
-----------------------------------------------------------L
I-------------S-----------A--------V------------P----P------
------LM----L-----------KT----------EA----------------------
------------------------------------------------------------
----------------------------------------------------------NP
G-------G-LPM--------------EV---------FDGI------------------
-----------------------RQ-A-------S-LAD---------RS-QL------Y
--------------K-------------------------D------LASGP-F------
--------------F---------------GF-----NQP--------------------
-------------------------GAKSSA----G------M-------VDWFW-----
----L--QG-------M-------------------------------------------
---------------------------------------------------AA-------
-----GHK-N-----A--YD----------------------------------------
------------------------------------------------------------
------------------------------------------------------------
---------------------------CI-------------------------------
--------------K-----A------FSE------------------------------
------------------------------------------------------------
------------------------------------------------------------
------------------------------------------T-D---------F-----
-----T-------------------------E----------D-L---------------
------------------------------------------------------------
-----------K---------------------------K-------I----D---V---
-------------------------------------------P----------------
------------------------------------T----L------------------
-----V-------------------------------V----------------------
------------------------------------------------------------
------------------------------------------------------------
------------------------------------------------------------
--------HGD-------------------------------AD----------------
------------------------------------------------------------
---------------Q--------------------------------------------
-----------------------------------------V------------------
-----------------------V-------------------------------P----
------I-E-----AS----------------------GI------------A-------
-----------------------------------------SAA-LV-------------
-K-------------------------------------------G-S------------
-------------------------------------------T-L-KI-----------
------------------------------------------Y-----------------
------------------------------------------------------------
----------------S------------------------G-----A------------
----------------------------------------P-------------------
---H-----------G----------------LT-DT-----------------------
-----------H-K----------------------------------------------
-----D-----Q------------------------------------------------
---------L--------------------------------------------------
---------------------------------------N------A-------------
------------------------------------------------------------
---DLLA-----------------------------------------------------
--F----------------------------IK-G-------------------------
------------------------------------------------------------
------------------------------------------------------------
------------------------------------------------------------
------------------------------------------------------------
------------------------------------------------------------
------------------------------------------------------------
------------------------------------------------------------
------------------------------------------------------------
------------------------------------------------------------
------------------------------------------------------------
------------------------------------------------------------
------------------------------------------------------------
------------------------------------------------------------
------------------------------------------------------------
------------------------------------------------------------
------------------------------------------------------------
------------------------------------------------------------
------------------------------------------------------------
--------------------------------------------------

>ho|UniRef50_F9F9A3
------------------------------------------------------------
------------------------------------------------------------
------------------------------------------------------------
------------------------------------------------------------
------------------------------------------------------------
------------------------------------------------------------
------------------------------------------------------------
------------------------------------------------------------
------------------------------------------------------------
------------------------------------------------------------
------------------------------------------------------------
------------------------------------------------------------
------------------------------------------------------------
------------------------------------------------------------
------------------------------------------------------------
------------------------------------------------------------
------------------------------------------------------------
------------------------------------------------------------
----------------------------YL------------------------------
--K-LR------------------------------------------------------
-------------------D----------------------------------------
---------------G--------------V---------------------------EL
--------------------------------------FYQ-DW----------------
------------------------------------------------------------
------------------------------------------------------------
------------------------------------------------------------
------------------------------------------------------------
--------------------G---------------------NP----------------
------------------------------------------------------------
------------------------------------------------------------
---Q----G--Q--------------I---------VT----------------------
----------------------------------------FSH-----------------
------------------------------------------------------------
------------------------------------------------------------
------------------------------------------------------------
------------------------------------------------------------
------------------------------------------------------------
--------------------------GW--------------------------------
-------------------------P----------------------------------
-----------------------------------L-S----------------------
------------SD-----N-----W--------E-SQ----------------------
------------------------------------------------------------
------------------------------------------------------------
------------------------------------------------------------
------------------------------------------------------------
----------------------------------MI-F----L-------------A---
---------------------------N-QG-Y-R--------V----------------
-------------------------------------------------IAH-D--R---
------------------------------------------------------------
------------------------------------------------------RG----
-----HG----R----------------------ST-----------Q----------T-
-------------------------------------------------W----------
------------------------------------------EG--------------N-
N------------------------------------------------MDV--------
--------------------FV------------------------------DDL-----
--Q----EL-F-------------------------------------------------
------------------------------------------------------------
------------------------------------------------------------
------------------------------------------------------------
------------------------------------------------------------
E----------------------H-----------------------------------L
------------------------------------------------------------
---------------------------------------------------------N--
----------V-------------------------------------------------
-K---------------------------------DA-M----MV-------------G-
-----------------------HS-------------------------HG--------
-----------------------G----GEV-----------------------------
------------------------------------------------------------
------------------------------------------------------------
------------------------------------------------------------
------------------------------------------------------------
------------------------------------------------------------
------------------------------------------------------------
--------------------------------------TR-FL-----------------
----------SK------------------------------------------------
------------------------------------------------------------
------------------------------------------------------------
------------------------------------------------------------
----------------------------------------H------------GT-----
------------------S-R---------------------------------------
----------I-KKAV--------------------------------------------
------------------------------------------------------------
------------------------------------------------------------
-----------------------------------------------------------L
I-------------G-----------A--------V------------P----P------
------LM----V-----------KT----------SA----------------------
------------------------------------------------------------
----------------------------------------------------------NT
E-------G-IDI--------------SV---------FDSF------------------
-----------------------RH-A-------M-YKD---------RA-QF------F
--------------L-------------------------D------VASGP-F------
--------------F---------------GF-----NRP--------------------
-------------------------GANKSE----G------L-------IWSWW-----
----R--QG-------M-------------------------------------------
---------------------------------------------------NS-------
-----NFK-T-----T--YD----------------------------------------
------------------------------------------------------------
------------------------------------------------------------
---------------------------CI-------------------------------
--------------K-----D------FSE------------------------------
------------------------------------------------------------
------------------------------------------------------------
------------------------------------------T-D---------F-----
-----T-------------------------E----------D-L---------------
------------------------------------------------------------
-----------R---------------------------K-------I----D---I---
-------------------------------------------P----------------
------------------------------------V----L------------------
-----V-------------------------------L----------------------
------------------------------------------------------------
------------------------------------------------------------
------------------------------------------------------------
--------HGD-------------------------------DD----------------
------------------------------------------------------------
---------------Q--------------------------------------------
-----------------------------------------I------------------
-----------------------V-------------------------------P----
------I-Q-----AA----------------------GS------------K-------
-----------------------------------------SAK-LL-------------
-P-------------------------------------------Q-G------------
-------------------------------------------K-L-KV-----------
------------------------------------------Y-----------------
------------------------------------------------------------
----------------S------------------------G-----G------------
----------------------------------------S-------------------
---H-----------A----------------IH-NI-----------------------
-----------N-V----------------------------------------------
-----D-----E------------------------------------------------
---------V--------------------------------------------------
---------------------------------------N------Q-------------
------------------------------------------------------------
---DLLQ-----------------------------------------------------
--F----------------------------LR---------------------------
------------------------------------------------------------
------------------------------------------------------------
------------------------------------------------------------
------------------------------------------------------------
------------------------------------------------------------
------------------------------------------------------------
------------------------------------------------------------
------------------------------------------------------------
------------------------------------------------------------
------------------------------------------------------------
------------------------------------------------------------
------------------------------------------------------------
------------------------------------------------------------
------------------------------------------------------------
------------------------------------------------------------
------------------------------------------------------------
------------------------------------------------------------
------------------------------------------------------------
--------------------------------------------------


>sp|P22862
------------------------------------------------------------
------------------------------------------------------------
------------------------------------------------------------
------------------------------------------------------------
------------------------------------------------------------
------------------------------------------------------------
------------------------------------------------------------
------------------------------------------------------------
------------------------------------------------------------
------------------------------------------------------------
------------------------------------------------------------
------------------------------------------------------------
------------------------------------------------------------
------------------------------------------------------------
------------------------------------------------------------
------------------------------------------------------------
------------------------------------------------------------
-------------------------MS---------------------------------
----------------------------TF------------------------------
--V-AK------------------------------------------------------
-------------------D----------------------------------------
---------------G--------------T---------------------------QI
--------------------------------------YFK-DW----------------
------------------------------------------------------------
------------------------------------------------------------
------------------------------------------------------------
------------------------------------------------------------
--------------------G---------------------S-----------------
------------------------------------------------------------
------------------------------------------------------------
--------G--K--------------P---------VL----------------------
----------------------------------------FSH-----------------
------------------------------------------------------------
------------------------------------------------------------
------------------------------------------------------------
------------------------------------------------------------
------------------------------------------------------------
--------------------------GW--------------------------------
-------------------------L----------------------------------
-----------------------------------L-D----------------------
------------AD-----M-----W--------E-YQ----------------------
------------------------------------------------------------
------------------------------------------------------------
------------------------------------------------------------
------------------------------------------------------------
----------------------------------ME-Y----L-------------S---
---------------------------S-RG-Y-R--------T----------------
-------------------------------------------------IAF-D--R---
------------------------------------------------------------
------------------------------------------------------RG----
-----FG----R----------------------SD-----------Q----------P-
-------------------------------------------------W----------
------------------------------------------TG--------------N-
D------------------------------------------------YDT--------
--------------------FA------------------------------DDI-----
--A----QL-I-------------------------------------------------
------------------------------------------------------------
------------------------------------------------------------
------------------------------------------------------------
------------------------------------------------------------
E----------------------H-----------------------------------L
------------------------------------------------------------
---------------------------------------------------------D--
----------L-------------------------------------------------
-K---------------------------------EV-T----LV-------------G-
-----------------------FS-------------------------MG--------
-----------------------G----GDV-----------------------------
------------------------------------------------------------
------------------------------------------------------------
------------------------------------------------------------
------------------------------------------------------------
------------------------------------------------------------
------------------------------------------------------------
--------------------------------------AR-YI-----------------
----------AR------------------------------------------------
------------------------------------------------------------
------------------------------------------------------------
------------------------------------------------------------
----------------------------------------H------------GS-----
------------------A-R---------------------------------------
----------V-AGLV--------------------------------------------
------------------------------------------------------------
------------------------------------------------------------
-----------------------------------------------------------L
L-------------G-----------A--------V------------T----P------
------LF----G-----------QK----------PD----------------------
------------------------------------------------------------
----------------------------------------------------------YP
Q-------G-VPL--------------DV---------FARF------------------
-----------------------KT-E-------L-LKD---------RA-QF------I
--------------S-------------------------D------FN-AP-F------
--------------Y---------------GI-----NK---------------------
-------------------------GQVVSQ----G------V-------QTQTL-----
----Q--IA-------L-------------------------------------------
---------------------------------------------------LA-------
-----SLK-A-----T--VD----------------------------------------
------------------------------------------------------------
------------------------------------------------------------
---------------------------CV-------------------------------
--------------T-----A------FAE------------------------------
------------------------------------------------------------
------------------------------------------------------------
------------------------------------------T-D---------F-----
-----R-------------------------P----------D-M---------------
------------------------------------------------------------
-----------A---------------------------K-------I----D---V---
-------------------------------------------P----------------
------------------------------------T----L------------------
-----V-------------------------------I----------------------
------------------------------------------------------------
------------------------------------------------------------
------------------------------------------------------------
--------HGD-------------------------------GD----------------
------------------------------------------------------------
---------------Q--------------------------------------------
-----------------------------------------I------------------
-----------------------V-------------------------------P----
------F-E-----TT----------------------GK------------V-------
-----------------------------------------AAE-LI-------------
-K-------------------------------------------G-A------------
-------------------------------------------E-L-KV-----------
------------------------------------------Y-----------------
------------------------------------------------------------
----------------K------------------------D-----A------------
----------------------------------------P-------------------
---H-----------G----------------FA-VT-----------------------
-----------H-A----------------------------------------------
-----Q-----Q------------------------------------------------
---------L--------------------------------------------------
---------------------------------------N------E-------------
------------------------------------------------------------
---DLLA-----------------------------------------------------
--F----------------------------LK-R-------------------------
------------------------------------------------------------
------------------------------------------------------------
------------------------------------------------------------
------------------------------------------------------------
------------------------------------------------------------
------------------------------------------------------------
------------------------------------------------------------
------------------------------------------------------------
------------------------------------------------------------
------------------------------------------------------------
------------------------------------------------------------
------------------------------------------------------------
------------------------------------------------------------
------------------------------------------------------------
------------------------------------------------------------
------------------------------------------------------------
------------------------------------------------------------
------------------------------------------------------------
--------------------------------------------------

>dash|P33912
------------------------------------------------------------
------------------------------------------------------------
------------------------------------------------------------
------------------------------------------------------------
------------------------------------------------------------
------------------------------------------------------------
------------------------------------------------------------
------------------------------------------------------------
------------------------------------------------------------
------------------------------------------------------------
------------------------------------------------------------
------------------------------------------------------------
------------------------------------------------------------
------------------------------------------------------------
------------------------------------------------------------
------------------------------------------------------------
------------------------------------------------------------
-------------------------MP---------------------------------
----------------------------IC------------------------------
--T-TR------------------------------------------------------
-------------------D----------------------------------------
---------------G--------------V---------------------------EI
--------------------------------------FYK-DW----------------
------------------------------------------------------------
------------------------------------------------------------
------------------------------------------------------------
------------------------------------------------------------
--------------------G---------------------Q-----------------
------------------------------------------------------------
------------------------------------------------------------
--------G--R--------------P---------VV----------------------
----------------------------------------FIH-----------------
------------------------------------------------------------
------------------------------------------------------------
------------------------------------------------------------
------------------------------------------------------------
------------------------------------------------------------
--------------------------GW--------------------------------
-------------------------P----------------------------------
-----------------------------------L-N----------------------
------------GD-----A-----W--------Q-DQ----------------------
------------------------------------------------------------
------------------------------------------------------------
------------------------------------------------------------
------------------------------------------------------------
----------------------------------LK-A----V-------------V---
---------------------------D-AG-Y-R--------G----------------
-------------------------------------------------IAH-D--R---
------------------------------------------------------------
------------------------------------------------------RG----
-----HG----H----------------------ST-----------P----------V-
-------------------------------------------------W----------
------------------------------------------DG--------------Y-
D------------------------------------------------FDT--------
--------------------FA------------------------------DDL-----
--N----DL-L-------------------------------------------------
------------------------------------------------------------
------------------------------------------------------------
------------------------------------------------------------
------------------------------------------------------------
T----------------------D-----------------------------------L
------------------------------------------------------------
---------------------------------------------------------D--
----------L-------------------------------------------------
-R---------------------------------DV-T----LV-------------A-
-----------------------HS-------------------------MG--------
-----------------------G----GEL-----------------------------
------------------------------------------------------------
------------------------------------------------------------
------------------------------------------------------------
------------------------------------------------------------
------------------------------------------------------------
------------------------------------------------------------
--------------------------------------AR-YV-----------------
----------GR------------------------------------------------
------------------------------------------------------------
------------------------------------------------------------
------------------------------------------------------------
----------------------------------------H------------GT-----
------------------G-R---------------------------------------
----------L-RSAV--------------------------------------------
------------------------------------------------------------
------------------------------------------------------------
-----------------------------------------------------------L
L-------------S-----------A--------I------------P----P------
------VM----I-----------KS----------DK----------------------
------------------------------------------------------------
----------------------------------------------------------NP
D-------G-VPD--------------EV---------FDAL------------------
-----------------------KN-G-------V-LTE---------RS-QF------W
--------------K-------------------------D------TA-EG-F------
--------------F---------------SA-----NRP--------------------
-------------------------GNKVTQ----G------N-------KDAFW-----
----Y--MA-------M-------------------------------------------
---------------------------------------------------AQ-------
-----TIE-G-----G--VR----------------------------------------
------------------------------------------------------------
------------------------------------------------------------
---------------------------CV-------------------------------
--------------D-----A------FGY------------------------------
------------------------------------------------------------
------------------------------------------------------------
------------------------------------------T-D---------F-----
-----T-------------------------E----------D-L---------------
------------------------------------------------------------
-----------K---------------------------K-------F----D---I---
-------------------------------------------P----------------
------------------------------------T----L------------------
-----V-------------------------------V----------------------
------------------------------------------------------------
------------------------------------------------------------
------------------------------------------------------------
--------HGD-------------------------------DD----------------
------------------------------------------------------------
---------------Q--------------------------------------------
-----------------------------------------V------------------
-----------------------V-------------------------------P----
------I-D-----AT----------------------GR------------K-------
-----------------------------------------SAQ-II-------------
-P-------------------------------------------N-A------------
-------------------------------------------E-L-KV-----------
------------------------------------------Y-----------------
------------------------------------------------------------
----------------E------------------------G-----S------------
----------------------------------------S-------------------
---H-----------G----------------IA-MV-------P-G-------------
-----------D-K----------------------------------------------
-----E-----K------------------------------------------------
---------F--------------------------------------------------
---------------------------------------N------R-------------
------------------------------------------------------------
---DLLE-----------------------------------------------------
--F----------------------------LN-K-------------------------
------------------------------------------------------------
------------------------------------------------------------
------------------------------------------------------------
------------------------------------------------------------
------------------------------------------------------------
------------------------------------------------------------
------------------------------------------------------------
------------------------------------------------------------
------------------------------------------------------------
------------------------------------------------------------
------------------------------------------------------------
------------------------------------------------------------
------------------------------------------------------------
------------------------------------------------------------
------------------------------------------------------------
------------------------------------------------------------
------------------------------------------------------------
------------------------------------------------------------
--------------------------------------------------


>sp|O31168
------------------------------------------------------------
------------------------------------------------------------
------------------------------------------------------------
------------------------------------------------------------
------------------------------------------------------------
------------------------------------------------------------
------------------------------------------------------------
------------------------------------------------------------
------------------------------------------------------------
------------------------------------------------------------
------------------------------------------------------------
------------------------------------------------------------
------------------------------------------------------------
------------------------------------------------------------
------------------------------------------------------------
------------------------------------------------------------
------------------------------------------------------------
-------------------------MP---------------------------------
----------------------------FI------------------------------
--T-VG------------------------------------------------------
-------------------QE---------------------------------------
------------NSTS--------------I---------------------------DL
--------------------------------------YYE-DH----------------
------------------------------------------------------------
------------------------------------------------------------
------------------------------------------------------------
------------------------------------------------------------
--------------------G---------------------A-----------------
------------------------------------------------------------
------------------------------------------------------------
--------G--Q--------------P---------VV----------------------
----------------------------------------LIH-----------------
------------------------------------------------------------
------------------------------------------------------------
------------------------------------------------------------
------------------------------------------------------------
------------------------------------------------------------
--------------------------GF--------------------------------
-------------------------P----------------------------------
-----------------------------------L-S----------------------
------------GH-----S-----W--------E-RQ----------------------
------------------------------------------------------------
------------------------------------------------------------
------------------------------------------------------------
------------------------------------------------------------
----------------------------------SA-A----L-------------L---
---------------------------D-AG-Y-R--------V----------------
-------------------------------------------------ITY-D--R---
------------------------------------------------------------
------------------------------------------------------RG----
-----FG----Q----------------------SS-----------Q----------P-
-------------------------------------------------T----------
------------------------------------------TG--------------Y-
D------------------------------------------------YDT--------
--------------------FA------------------------------ADL-----
--N----TV-L-------------------------------------------------
------------------------------------------------------------
------------------------------------------------------------
------------------------------------------------------------
------------------------------------------------------------
E----------------------T-----------------------------------L
------------------------------------------------------------
---------------------------------------------------------D--
----------L-------------------------------------------------
-Q---------------------------------DA-V----LV-------------G-
-----------------------FS-------------------------MG--------
-----------------------T----GEV-----------------------------
------------------------------------------------------------
------------------------------------------------------------
------------------------------------------------------------
------------------------------------------------------------
------------------------------------------------------------
------------------------------------------------------------
--------------------------------------AR-YV-----------------
----------SS------------------------------------------------
------------------------------------------------------------
------------------------------------------------------------
------------------------------------------------------------
----------------------------------------Y------------GT-----
------------------A-R---------------------------------------
----------I-AKVA--------------------------------------------
------------------------------------------------------------
------------------------------------------------------------
-----------------------------------------------------------F
L-------------A-----------S--------L------------E----P------
------FL----L-----------KT----------DD----------------------
------------------------------------------------------------
----------------------------------------------------------NP
D-------GAAPK--------------EF---------FDGI------------------
-----------------------VA-A-------V-KAD---------RY-AF------Y
--------------T-------------------------G------FF-ND-F------
--------------Y---------------NL-----DENL-------------------
-------------------------GTRISE----E------A-------VRNSW-----
----N--TA-------A-------------------------------------------
---------------------------------------------------SG-------
-----GFF-A-----A--AA----------------------------------------
------------------------------------------------------------
------------------------------------------------------------
---------------------------AP-------------------------------
--------------T-----T------WY-------------------------------
------------------------------------------------------------
------------------------------------------------------------
------------------------------------------T-D---------F-----
-----R-------------------------A----------D-I---------------
------------------------------------------------------------
-----------P---------------------------R-------I----D---V---
-------------------------------------------P----------------
------------------------------------A----L------------------
-----I-------------------------------L----------------------
------------------------------------------------------------
------------------------------------------------------------
------------------------------------------------------------
--------HGT-------------------------------GD----------------
------------------------------------------------------------
---------------R--------------------------------------------
-----------------------------------------T------------------
-----------------------L-------------------------------P----
------I-E-----NT----------------------AR------------V-------
-----------------------------------------FHK-AL-------------
-P-------------------------------------------S-A------------
-------------------------------------------E-Y-VE-----------
------------------------------------------V-----------------
------------------------------------------------------------
----------------E------------------------G-----A------------
----------------------------------------P-------------------
---H-----------G----------------LL-WT-----------------------
-----------H-A----------------------------------------------
-----E-----E------------------------------------------------
---------V--------------------------------------------------
---------------------------------------N------T-------------
------------------------------------------------------------
---ALLA-----------------------------------------------------
--F----------------------------LA-K-------------------------
------------------------------------------------------------
------------------------------------------------------------
------------------------------------------------------------
------------------------------------------------------------
------------------------------------------------------------
------------------------------------------------------------
------------------------------------------------------------
------------------------------------------------------------
------------------------------------------------------------
------------------------------------------------------------
------------------------------------------------------------
------------------------------------------------------------
------------------------------------------------------------
------------------------------------------------------------
------------------------------------------------------------
------------------------------------------------------------
------------------------------------------------------------
------------------------------------------------------------
--------------------------------------------------

>sp|P29715
------------------------------------------------------------
------------------------------------------------------------
------------------------------------------------------------
------------------------------------------------------------
------------------------------------------------------------
------------------------------------------------------------
------------------------------------------------------------
------------------------------------------------------------
------------------------------------------------------------
------------------------------------------------------------
------------------------------------------------------------
------------------------------------------------------------
------------------------------------------------------------
------------------------------------------------------------
------------------------------------------------------------
------------------------------------------------------------
------------------------------------------------------------
-------------------------MP---------------------------------
----------------------------FI------------------------------
--T-VG------------------------------------------------------
-------------------QE---------------------------------------
------------NSTS--------------I---------------------------DL
--------------------------------------YYE-DH----------------
------------------------------------------------------------
------------------------------------------------------------
------------------------------------------------------------
------------------------------------------------------------
--------------------G---------------------T-----------------
------------------------------------------------------------
------------------------------------------------------------
--------G--Q--------------P---------VV----------------------
----------------------------------------LIH-----------------
------------------------------------------------------------
------------------------------------------------------------
------------------------------------------------------------
------------------------------------------------------------
------------------------------------------------------------
--------------------------GF--------------------------------
-------------------------P----------------------------------
-----------------------------------L-S----------------------
------------GH-----S-----W--------E-RQ----------------------
------------------------------------------------------------
------------------------------------------------------------
------------------------------------------------------------
------------------------------------------------------------
----------------------------------SA-A----L-------------L---
---------------------------D-AG-Y-R--------V----------------
-------------------------------------------------ITY-D--R---
------------------------------------------------------------
------------------------------------------------------RG----
-----FG----Q----------------------SS-----------Q----------P-
-------------------------------------------------T----------
------------------------------------------TG--------------Y-
D------------------------------------------------YDT--------
--------------------FA------------------------------ADL-----
--N----TV-L-------------------------------------------------
------------------------------------------------------------
------------------------------------------------------------
------------------------------------------------------------
------------------------------------------------------------
E----------------------T-----------------------------------L
------------------------------------------------------------
---------------------------------------------------------D--
----------L-------------------------------------------------
-Q---------------------------------DA-V----LV-------------G-
-----------------------FS-------------------------MG--------
-----------------------T----GEV-----------------------------
------------------------------------------------------------
------------------------------------------------------------
------------------------------------------------------------
------------------------------------------------------------
------------------------------------------------------------
------------------------------------------------------------
--------------------------------------AR-YV-----------------
----------SS------------------------------------------------
------------------------------------------------------------
------------------------------------------------------------
------------------------------------------------------------
----------------------------------------Y------------GT-----
------------------A-R---------------------------------------
----------I-AKVA--------------------------------------------
------------------------------------------------------------
------------------------------------------------------------
-----------------------------------------------------------F
L-------------A-----------S--------L------------E----P------
------FL----L-----------KT----------DD----------------------
------------------------------------------------------------
----------------------------------------------------------NP
D-------GAAPQ--------------EF---------FDGI------------------
-----------------------VA-A-------V-KAD---------RY-AF------Y
--------------T-------------------------G------FF-ND-F------
--------------Y---------------NL-----DENL-------------------
-------------------------GTRISE----E------A-------VRNSW-----
----N--TA-------A-------------------------------------------
---------------------------------------------------SG-------
-----GFF-A-----A--AA----------------------------------------
------------------------------------------------------------
------------------------------------------------------------
---------------------------AP-------------------------------
--------------T-----T------WY-------------------------------
------------------------------------------------------------
------------------------------------------------------------
------------------------------------------T-D---------F-----
-----R-------------------------A----------D-I---------------
------------------------------------------------------------
-----------P---------------------------R-------I----D---V---
-------------------------------------------P----------------
------------------------------------A----L------------------
-----I-------------------------------L----------------------
------------------------------------------------------------
------------------------------------------------------------
------------------------------------------------------------
--------HGT-------------------------------GD----------------
------------------------------------------------------------
---------------R--------------------------------------------
-----------------------------------------T------------------
-----------------------L-------------------------------P----
------I-E-----NT----------------------AR------------V-------
-----------------------------------------FHK-AL-------------
-P-------------------------------------------S-A------------
-------------------------------------------E-Y-VE-----------
------------------------------------------V-----------------
------------------------------------------------------------
----------------E------------------------G-----A------------
----------------------------------------P-------------------
---H-----------G----------------LL-WT-----------------------
-----------H-A----------------------------------------------
-----E-----E------------------------------------------------
---------V--------------------------------------------------
---------------------------------------N------T-------------
------------------------------------------------------------
---ALLA-----------------------------------------------------
--F----------------------------LA-K-------------------------
------------------------------------------------------------
------------------------------------------------------------
------------------------------------------------------------
------------------------------------------------------------
------------------------------------------------------------
------------------------------------------------------------
------------------------------------------------------------
------------------------------------------------------------
------------------------------------------------------------
------------------------------------------------------------
------------------------------------------------------------
------------------------------------------------------------
------------------------------------------------------------
------------------------------------------------------------
------------------------------------------------------------
------------------------------------------------------------
------------------------------------------------------------
------------------------------------------------------------
--------------------------------------------------

>D9V34_17135|RLP78932
------------------------------------------------------------
------------------------------------------------------------
------------------------------------------------------------
------------------------------------------------------------
------------------------------------------------------------
------------------------------------------------------------
------------------------------------------------------------
------------------------------------------------------------
------------------------------------------------------------
------------------------------------------------------------
------------------------------------------------------------
------------------------------------------------------------
------------------------------------------------------------
------------------------------------------------------------
------------------------------------------------------------
------------------------------------------------------------
------------------------------------------------------------
-------------------------MA---------------------------------
----------------------------RI------------------------------
--T-VG------------------------------------------------------
-------------------TE---------------------------------------
------------NNID--------------I---------------------------EL
--------------------------------------HYE-DR----------------
------------------------------------------------------------
------------------------------------------------------------
------------------------------------------------------------
------------------------------------------------------------
--------------------G---------------------T-----------------
------------------------------------------------------------
------------------------------------------------------------
--------G--T--------------P---------VV----------------------
----------------------------------------LIH-----------------
------------------------------------------------------------
------------------------------------------------------------
------------------------------------------------------------
------------------------------------------------------------
------------------------------------------------------------
--------------------------GY--------------------------------
-------------------------P----------------------------------
-----------------------------------L-S----------------------
------------GT-----S-----W--------E-KQ----------------------
------------------------------------------------------------
------------------------------------------------------------
------------------------------------------------------------
------------------------------------------------------------
----------------------------------SV-A----L-------------L---
---------------------------D-AG-Y-R--------V----------------
-------------------------------------------------ITY-D--R---
------------------------------------------------------------
------------------------------------------------------RG----
-----FG----R----------------------SS-----------Q----------P-
-------------------------------------------------A----------
------------------------------------------IG--------------Y-
D------------------------------------------------YDT--------
--------------------FA------------------------------ADL-----
--N----VL-M-------------------------------------------------
------------------------------------------------------------
------------------------------------------------------------
------------------------------------------------------------
------------------------------------------------------------
E----------------------S-----------------------------------L
------------------------------------------------------------
---------------------------------------------------------D--
----------L-------------------------------------------------
-R---------------------------------GA-I----LI-------------G-
-----------------------FS-------------------------MG--------
-----------------------S----GEV-----------------------------
------------------------------------------------------------
------------------------------------------------------------
------------------------------------------------------------
------------------------------------------------------------
------------------------------------------------------------
------------------------------------------------------------
--------------------------------------AR-YL-----------------
----------SR------------------------------------------------
------------------------------------------------------------
------------------------------------------------------------
------------------------------------------------------------
----------------------------------------Y------------GS-----
------------------D-R---------------------------------------
----------V-AKAG--------------------------------------------
------------------------------------------------------------
------------------------------------------------------------
-----------------------------------------------------------F
F-------------G-----------S--------L------------E----P------
------FL----T-----------QT----------ED----------------------
------------------------------------------------------------
----------------------------------------------------------NP
G-------GAVPA--------------SF---------FEDV------------------
-----------------------SA-T-------V-RAD---------RF-AY------F
--------------T-------------------------A------FY-ND-F------
--------------Y---------------NL-----DEFL-------------------
-------------------------GSRISE----E------A-------VRDSW-----
----N--VA-------A-------------------------------------------
---------------------------------------------------GA-------
-----GFI-A-----A--AA----------------------------------------
------------------------------------------------------------
------------------------------------------------------------
---------------------------AP-------------------------------
--------------L-----T------WG-------------------------------
------------------------------------------------------------
------------------------------------------------------------
------------------------------------------T-D---------F-----
-----R-------------------------A----------D-L---------------
------------------------------------------------------------
-----------P---------------------------A-------I----T---V---
-------------------------------------------P----------------
------------------------------------T----L------------------
-----I-------------------------------L----------------------
------------------------------------------------------------
------------------------------------------------------------
------------------------------------------------------------
--------HGS-------------------------------AD----------------
------------------------------------------------------------
---------------R--------------------------------------------
-----------------------------------------I------------------
-----------------------L-------------------------------P----
------V-E-----AT----------------------GR------------A-------
-----------------------------------------FAA-AL-------------
-P-------------------------------------------A-A------------
-------------------------------------------E-Y-VE-----------
------------------------------------------I-----------------
------------------------------------------------------------
----------------E------------------------G-----A------------
----------------------------------------P-------------------
---H-----------G----------------LL-WT-----------------------
-----------H-A----------------------------------------------
-----D-----E------------------------------------------------
---------V--------------------------------------------------
---------------------------------------N------E-------------
------------------------------------------------------------
---AMLA-----------------------------------------------------
--W----------------------------LN-R-------------------------
------------------------------------------------------------
------------------------------------------------------------
------------------------------------------------------------
------------------------------------------------------------
------------------------------------------------------------
------------------------------------------------------------
------------------------------------------------------------
------------------------------------------------------------
------------------------------------------------------------
------------------------------------------------------------
------------------------------------------------------------
------------------------------------------------------------
------------------------------------------------------------
------------------------------------------------------------
------------------------------------------------------------
------------------------------------------------------------
------------------------------------------------------------
------------------------------------------------------------
--------------------------------------------------

>tr|Q8GJP7
------------------------------------------------------------
------------------------------------------------------------
------------------------------------------------------------
------------------------------------------------------------
------------------------------------------------------------
------------------------------------------------------------
------------------------------------------------------------
------------------------------------------------------------
------------------------------------------------------------
------------------------------------------------------------
------------------------------------------------------------
------------------------------------------------------------
------------------------------------------------------------
------------------------------------------------------------
------------------------------------------------------------
------------------------------------------------------------
------------------------------------------------------------
-------------------------MG---------------------------------
----------------------------YI------------------------------
--T-VG------------------------------------------------------
-------------------NE---------------------------------------
------------NSTP--------------I---------------------------EL
--------------------------------------YYE-DQ----------------
------------------------------------------------------------
------------------------------------------------------------
------------------------------------------------------------
------------------------------------------------------------
--------------------G---------------------S-----------------
------------------------------------------------------------
------------------------------------------------------------
--------G--Q--------------P---------VV----------------------
----------------------------------------LIH-----------------
------------------------------------------------------------
------------------------------------------------------------
------------------------------------------------------------
------------------------------------------------------------
------------------------------------------------------------
--------------------------GY--------------------------------
-------------------------P----------------------------------
-----------------------------------L-D----------------------
------------GH-----S-----W--------E-RQ----------------------
------------------------------------------------------------
------------------------------------------------------------
------------------------------------------------------------
------------------------------------------------------------
----------------------------------TR-E----L-------------L---
---------------------------A-QG-Y-R--------V----------------
-------------------------------------------------ITY-D--R---
------------------------------------------------------------
------------------------------------------------------RG----
-----FG----G----------------------SS-----------K----------V-
-------------------------------------------------N----------
------------------------------------------TG--------------Y-
D------------------------------------------------YDT--------
--------------------FA------------------------------ADL-----
--H----TV-L-------------------------------------------------
------------------------------------------------------------
------------------------------------------------------------
------------------------------------------------------------
------------------------------------------------------------
E----------------------T-----------------------------------L
------------------------------------------------------------
---------------------------------------------------------D--
----------L-------------------------------------------------
-R---------------------------------DV-V----LV-------------G-
-----------------------FS-------------------------MG--------
-----------------------T----GEL-----------------------------
------------------------------------------------------------
------------------------------------------------------------
------------------------------------------------------------
------------------------------------------------------------
------------------------------------------------------------
------------------------------------------------------------
--------------------------------------AR-YV-----------------
----------AR------------------------------------------------
------------------------------------------------------------
------------------------------------------------------------
------------------------------------------------------------
----------------------------------------Y------------GH-----
------------------E-R---------------------------------------
----------V-AKLA--------------------------------------------
------------------------------------------------------------
------------------------------------------------------------
-----------------------------------------------------------F
L-------------A-----------S--------L------------E----P------
------FL----V-----------QR----------DD----------------------
------------------------------------------------------------
----------------------------------------------------------NP
E-------G-VPQ--------------EV---------FDGI------------------
-----------------------EA-A-------A-KGD---------RF-AW------F
--------------T-------------------------D------FY-KN-F------
--------------Y---------------NL-----DENL-------------------
-------------------------GSRISE----Q------A-------VTGSW-----
----N--VA-------I-------------------------------------------
---------------------------------------------------GS-------
-----APV-A-----A--YA----------------------------------------
------------------------------------------------------------
------------------------------------------------------------
---------------------------VV-------------------------------
--------------P-----A------WI-------------------------------
------------------------------------------------------------
------------------------------------------------------------
------------------------------------------E-D---------F-----
-----R-------------------------S----------D-V---------------
------------------------------------------------------------
-----------E---------------------------A-------VR-AAG---K---
-------------------------------------------P----------------
------------------------------------T----L------------------
-----I-------------------------------L----------------------
------------------------------------------------------------
------------------------------------------------------------
------------------------------------------------------------
--------HGT-------------------------------KD----------------
------------------------------------------------------------
---------------N--------------------------------------------
-----------------------------------------I------------------
-----------------------L-------------------------------P----
------I-D-----AT----------------------AR------------R-------
-----------------------------------------FHQ-AV-------------
-P-------------------------------------------E-A------------
-------------------------------------------D-Y-VE-----------
------------------------------------------V-----------------
------------------------------------------------------------
----------------E------------------------G-----A------------
----------------------------------------P-------------------
---H-----------G----------------LL-WT-----------------------
-----------H-A----------------------------------------------
-----D-----E------------------------------------------------
---------V--------------------------------------------------
---------------------------------------N------A-------------
------------------------------------------------------------
---ALKT-----------------------------------------------------
--F----------------------------LA-K-------------------------
------------------------------------------------------------
------------------------------------------------------------
------------------------------------------------------------
------------------------------------------------------------
------------------------------------------------------------
------------------------------------------------------------
------------------------------------------------------------
------------------------------------------------------------
------------------------------------------------------------
------------------------------------------------------------
------------------------------------------------------------
------------------------------------------------------------
------------------------------------------------------------
------------------------------------------------------------
------------------------------------------------------------
------------------------------------------------------------
------------------------------------------------------------
------------------------------------------------------------
--------------------------------------------------

>sp|Q55921
------------------------------------------------------------
------------------------------------------------------------
------------------------------------------------------------
------------------------------------------------------------
------------------------------------------------------------
------------------------------------------------------------
------------------------------------------------------------
------------------------------------------------------------
------------------------------------------------------------
------------------------------------------------------------
------------------------------------------------------------
------------------------------------------------------------
------------------------------------------------------------
------------------------------------------------------------
------------------------------------------------------------
------------------------------------------------------------
------------------------------------------------------------
-------------------------MP---------------------------------
----------------------------YV------------------------------
--T-VG------------------------------------------------------
-------------------QE---------------------------------------
------------NSAT--------------I---------------------------DI
--------------------------------------YYE-DL----------------
------------------------------------------------------------
------------------------------------------------------------
------------------------------------------------------------
------------------------------------------------------------
--------------------G---------------------A-----------------
------------------------------------------------------------
------------------------------------------------------------
--------G--Q--------------P---------IV----------------------
----------------------------------------LIH-----------------
------------------------------------------------------------
------------------------------------------------------------
------------------------------------------------------------
------------------------------------------------------------
------------------------------------------------------------
--------------------------GF--------------------------------
-------------------------P----------------------------------
-----------------------------------L-N----------------------
------------GD-----S-----W--------E-KQ----------------------
------------------------------------------------------------
------------------------------------------------------------
------------------------------------------------------------
------------------------------------------------------------
----------------------------------VL-V----L-------------L---
---------------------------N-AG-Y-R--------V----------------
-------------------------------------------------ITY-D--R---
------------------------------------------------------------
------------------------------------------------------RG----
-----FG----A----------------------SS-----------Q----------P-
-------------------------------------------------S----------
------------------------------------------SG--------------Y-
D------------------------------------------------YDT--------
--------------------FA------------------------------ADL-----
--H----TL-M-------------------------------------------------
------------------------------------------------------------
------------------------------------------------------------
------------------------------------------------------------
------------------------------------------------------------
T----------------------K-----------------------------------L
------------------------------------------------------------
---------------------------------------------------------D--
----------L-------------------------------------------------
-Q---------------------------------NT-V----LV-------------G-
-----------------------FS-------------------------MG--------
-----------------------T----GEV-----------------------------
------------------------------------------------------------
------------------------------------------------------------
------------------------------------------------------------
------------------------------------------------------------
------------------------------------------------------------
------------------------------------------------------------
--------------------------------------TR-YL-----------------
----------GK------------------------------------------------
------------------------------------------------------------
------------------------------------------------------------
------------------------------------------------------------
----------------------------------------Y------------GS-----
------------------E-R---------------------------------------
----------V-QKAV--------------------------------------------
------------------------------------------------------------
------------------------------------------------------------
-----------------------------------------------------------L
M-------------A-----------P--------V------------P----P------
------FL----L-----------KT----------ND----------------------
------------------------------------------------------------
----------------------------------------------------------NP
E-------G-VDQ--------------SV---------FDGI------------------
-----------------------MK-A-------I-VDD---------RP-AY------F
--------------S-------------------------A------FF-KE-F------
--------------F---------------NV-----DVLL-------------------
-------------------------GERISN----E------A-------IQASW-----
----N--VA-------A-------------------------------------------
---------------------------------------------------GA-------
-----SAK-G-----T--LD----------------------------------------
------------------------------------------------------------
------------------------------------------------------------
---------------------------CV-------------------------------
--------------P-----S------WL-------------------------------
------------------------------------------------------------
------------------------------------------------------------
------------------------------------------T-D---------F-----
-----R-------------------------D----------D-L---------------
------------------------------------------------------------
-----------P---------------------------R-------I----D---V---
-------------------------------------------P----------------
------------------------------------T----L------------------
-----I-------------------------------I----------------------
------------------------------------------------------------
------------------------------------------------------------
------------------------------------------------------------
--------HGD-------------------------------AD----------------
------------------------------------------------------------
---------------R--------------------------------------------
-----------------------------------------I------------------
-----------------------L-------------------------------P----
------L-E-----ST----------------------AA------------R-------
-----------------------------------------LPK-RI-------------
-K-------------------------------------------N-S------------
-------------------------------------------Q-L-EI-----------
------------------------------------------I-----------------
------------------------------------------------------------
----------------P------------------------G-----G------------
----------------------------------------P-------------------
---H-----------A----------------IN-WT-----------------------
-----------H-A----------------------------------------------
-----D-----Q------------------------------------------------
---------V--------------------------------------------------
---------------------------------------N------P-------------
------------------------------------------------------------
---LLLN-----------------------------------------------------
--F----------------------------LQ---------------------------
------------------------------------------------------------
------------------------------------------------------------
------------------------------------------------------------
------------------------------------------------------------
------------------------------------------------------------
------------------------------------------------------------
------------------------------------------------------------
------------------------------------------------------------
------------------------------------------------------------
------------------------------------------------------------
------------------------------------------------------------
------------------------------------------------------------
------------------------------------------------------------
------------------------------------------------------------
------------------------------------------------------------
------------------------------------------------------------
------------------------------------------------------------
------------------------------------------------------------
--------------------------------------------------

>tr|A0A2B6CI11
------------------------------------------------------------
------------------------------------------------------------
------------------------------------------------------------
------------------------------------------------------------
------------------------------------------------------------
------------------------------------------------------------
------------------------------------------------------------
------------------------------------------------------------
------------------------------------------------------------
------------------------------------------------------------
------------------------------------------------------------
------------------------------------------------------------
------------------------------------------------------------
------------------------------------------------------------
------------------------------------------------------------
------------------------------------------------------------
------------------------------------------------------------
-------------------------MA---------------------------------
----------------------------KI------------------------------
--T-VG------------------------------------------------------
-------------------TE---------------------------------------
------------NQAP--------------I---------------------------EI
--------------------------------------YYE-DH----------------
------------------------------------------------------------
------------------------------------------------------------
------------------------------------------------------------
------------------------------------------------------------
--------------------G---------------------T-----------------
------------------------------------------------------------
------------------------------------------------------------
--------G--K--------------P---------VV----------------------
----------------------------------------LIH-----------------
------------------------------------------------------------
------------------------------------------------------------
------------------------------------------------------------
------------------------------------------------------------
------------------------------------------------------------
--------------------------GW--------------------------------
-------------------------P----------------------------------
-----------------------------------L-S----------------------
------------GR-----S-----W--------E-YQ----------------------
------------------------------------------------------------
------------------------------------------------------------
------------------------------------------------------------
------------------------------------------------------------
----------------------------------VP-A----L-------------V---
---------------------------E-AG-Y-R--------V----------------
-------------------------------------------------ITY-D--R---
------------------------------------------------------------
------------------------------------------------------RG----
-----FG----K----------------------SS-----------Q----------P-
-------------------------------------------------W----------
------------------------------------------EG--------------Y-
E------------------------------------------------YDT--------
--------------------FT------------------------------SDL-----
--H----QL-L-------------------------------------------------
------------------------------------------------------------
------------------------------------------------------------
------------------------------------------------------------
------------------------------------------------------------
E----------------------Q-----------------------------------L
------------------------------------------------------------
---------------------------------------------------------E--
----------L-------------------------------------------------
-Q---------------------------------NV-T----LV-------------G-
-----------------------FS-------------------------MG--------
-----------------------G----GEV-----------------------------
------------------------------------------------------------
------------------------------------------------------------
------------------------------------------------------------
------------------------------------------------------------
------------------------------------------------------------
------------------------------------------------------------
--------------------------------------AR-YI-----------------
----------ST------------------------------------------------
------------------------------------------------------------
------------------------------------------------------------
------------------------------------------------------------
----------------------------------------Y------------GT-----
------------------D-R---------------------------------------
----------I-EKVV--------------------------------------------
------------------------------------------------------------
------------------------------------------------------------
-----------------------------------------------------------F
A-------------G-----------A--------V------------P----P------
------YL----Y-----------KS----------ED----------------------
------------------------------------------------------------
----------------------------------------------------------HP
E-------GALDD--------------AT---------IETF------------------
-----------------------KS-G-------V-IND---------RL-AF------L
--------------D-------------------------E------FT-KG-F------
--------------F---------------AA-----GDR--------------------
-------------------------TDLVSE----S------F-------RLYNW-----
----D--IA-------A-------------------------------------------
---------------------------------------------------GA-------
-----SPK-G-----T--LD----------------------------------------
------------------------------------------------------------
------------------------------------------------------------
---------------------------CI-------------------------------
--------------T-----A------FSK------------------------------
------------------------------------------------------------
------------------------------------------------------------
------------------------------------------T-D---------F-----
-----R-------------------------K----------D-L---------------
------------------------------------------------------------
-----------E---------------------------K-------F----N---I---
-------------------------------------------P----------------
------------------------------------T----L------------------
-----I-------------------------------I----------------------
------------------------------------------------------------
------------------------------------------------------------
------------------------------------------------------------
--------HGD-------------------------------SD----------------
------------------------------------------------------------
---------------A--------------------------------------------
-----------------------------------------T------------------
-----------------------V-------------------------------P----
------F-E-----YS----------------------GK------------L-------
-----------------------------------------THE-AI-------------
-P-------------------------------------------N-S------------
-------------------------------------------K-V-AL-----------
------------------------------------------I-----------------
------------------------------------------------------------
----------------K------------------------G-----G------------
----------------------------------------P-------------------
---H-----------G----------------LN-AT-----------------------
-----------H-A----------------------------------------------
-----K-----E------------------------------------------------
---------F--------------------------------------------------
---------------------------------------N------E-------------
------------------------------------------------------------
---ALLL-----------------------------------------------------
--F----------------------------LK-D-------------------------
------------------------------------------------------------
------------------------------------------------------------
------------------------------------------------------------
------------------------------------------------------------
------------------------------------------------------------
------------------------------------------------------------
------------------------------------------------------------
------------------------------------------------------------
------------------------------------------------------------
------------------------------------------------------------
------------------------------------------------------------
------------------------------------------------------------
------------------------------------------------------------
------------------------------------------------------------
------------------------------------------------------------
------------------------------------------------------------
------------------------------------------------------------
------------------------------------------------------------
--------------------------------------------------

>ho|UniRef50_UPI0007168208
------------------------------------------------------------
------------------------------------------------------------
------------------------------------------------------------
------------------------------------------------------------
------------------------------------------------------------
------------------------------------------------------------
------------------------------------------------------------
------------------------------------------------------------
------------------------------------------------------------
------------------------------------------------------------
------------------------------------------------------------
------------------------------------------------------------
------------------------------------------------------------
------------------------------------------------------------
------------------------------------------------------------
------------------------------------------------------------
------------------------------------------------------------
------------------------------------------------------------
------------------------------------------------------------
------------------------------------------------------------
------------------------------------------------------------
------------------------------------------------------------
------------------------------------------------------------
------------------------------------------------------------
------------------------------------------------------------
------------------------------------------------------------
------------------------------------------------------------
------------------------------------------------------------
------------------------------------------------------------
------------------------------------------------------------
------------------------------------------------------------
------------------------------------------------------------
------------------------------------------------------------
------------------------------------------------------------
------------------------------------------------------------
------------------------------------------------------------
------------------------------------------------------------
------------------------------------------------------------
------------------------------------------------------------
------------------------------------------------------------
------------------------------------------------------------
------------------------------------------------------------
------------------------------------------------------------
------------------------------------------------------------
------------------------------------------------------------
----------------------------------MN-H----L-------------A---
---------------------------N-SG-Y-R--------C----------------
-------------------------------------------------IAY-D--R---
------------------------------------------------------------
------------------------------------------------------RG----
-----HG----R----------------------SD-----------Q----------P-
-------------------------------------------------W----------
------------------------------------------TG--------------Y-
T------------------------------------------------YDT--------
--------------------LA------------------------------SDL-----
--N----KL-I-------------------------------------------------
------------------------------------------------------------
------------------------------------------------------------
------------------------------------------------------------
------------------------------------------------------------
E----------------------N-----------------------------------L
------------------------------------------------------------
---------------------------------------------------------E--
----------L-------------------------------------------------
-E---------------------------------NV-T----LI-------------S-
-----------------------HS-------------------------MA--------
-----------------------G----GEI-----------------------------
------------------------------------------------------------
------------------------------------------------------------
------------------------------------------------------------
------------------------------------------------------------
------------------------------------------------------------
------------------------------------------------------------
--------------------------------------IR-YL-----------------
----------TN------------------------------------------------
------------------------------------------------------------
------------------------------------------------------------
------------------------------------------------------------
----------------------------------------Y------------GQ-----
------------------E-K---------------------------------------
----------I-AQII--------------------------------------------
------------------------------------------------------------
------------------------------------------------------------
-----------------------------------------------------------L
T-------------S-----------P--------N------------L----P------
------FM----L-----------KS----------ED----------------------
------------------------------------------------------------
----------------------------------------------------------NP
Q-------G-INK--------------EV---------IDQF------------------
-----------------------TH-Y-------L-QLD---------IH-GT------I
--------------R-------------------------A------GV-GS-F------
--------------F---------------GD-----TPV--------------------
----------------------------VSK----D------M-------IEWGI-----
----S--LF-------S-------------------------------------------
---------------------------------------------------QA-------
-----SLR-A-----L--IE----------------------------------------
------------------------------------------------------------
------------------------------------------------------------
---------------------------CN-------------------------------
--------------R-----S------NMQ------------------------------
------------------------------------------------------------
------------------------------------------------------------
------------------------------------------T-D---------F-----
-----R-------------------------N----------E-L---------------
------------------------------------------------------------
-----------K---------------------------N-------I----T---I---
-------------------------------------------P----------------
------------------------------------T----L------------------
-----I-------------------------------I----------------------
------------------------------------------------------------
------------------------------------------------------------
------------------------------------------------------------
--------HGD-------------------------------AD----------------
------------------------------------------------------------
---------------V--------------------------------------------
-----------------------------------------S------------------
-----------------------A-------------------------------P----
------I-T-----LT----------------------AE------------R-------
-----------------------------------------SKE-LM-------------
-P-------------------------------------------H-A------------
-------------------------------------------R-L-LV-----------
------------------------------------------Y-----------------
------------------------------------------------------------
----------------N------------------------G-----A------------
----------------------------------------P-------------------
---H-----------G----------------TV-LT-----------------------
-----------H-K----------------------------------------------
-----E-----Q------------------------------------------------
---------M--------------------------------------------------
---------------------------------------A------K-------------
------------------------------------------------------------
---NIES-----------------------------------------------------
--Y----------------------------IK---------------------------
------------------------------------------------------------
------------------------------------------------------------
------------------------------------------------------------
------------------------------------------------------------
------------------------------------------------------------
------------------------------------------------------------
------------------------------------------------------------
------------------------------------------------------------
------------------------------------------------------------
------------------------------------------------------------
------------------------------------------------------------
------------------------------------------------------------
------------------------------------------------------------
------------------------------------------------------------
------------------------------------------------------------
------------------------------------------------------------
------------------------------------------------------------
------------------------------------------------------------
--------------------------------------------------

>dash|K0ACL0
------------------------------------------------------------
------------------------------------------------------------
------------------------------------------------------------
------------------------------------------------------------
------------------------------------------------------------
------------------------------------------------------------
------------------------------------------------------------
------------------------------------------------------------
------------------------------------------------------------
------------------------------------------------------------
------------------------------------------------------------
------------------------------------------------------------
------------------------------------------------------------
------------------------------------------------------------
------------------------------------------------------------
------------------------------------------------------------
------------------------------------------------------------
------M------------------GT---------------------------------
----------------------------FI------------------------------
--Q-AV------------------------------------------------------
-------------------D----------------------------------------
---------------G--------------T---------------------------KI
--------------------------------------YVE-DI----------------
------------------------------------------------------------
------------------------------------------------------------
------------------------------------------------------------
------------------------------------------------------------
--------------------G---------------------S-----------------
------------------------------------------------------------
------------------------------------------------------------
--------G--Q--------------P---------VV----------------------
----------------------------------------MLH-----------------
------------------------------------------------------------
------------------------------------------------------------
------------------------------------------------------------
------------------------------------------------------------
------------------------------------------------------------
--------------------------GW--------------------------------
-------------------------P----------------------------------
-----------------------------------A-N----------------------
------------NN-----M-----F--------E-YQ----------------------
------------------------------------------------------------
------------------------------------------------------------
------------------------------------------------------------
------------------------------------------------------------
----------------------------------KN-R----L-------------L---
---------------------------E-EG-Y-R--------Y----------------
-------------------------------------------------IGV-D--Y---
------------------------------------------------------------
------------------------------------------------------RG----
-----YG----K----------------------SD-----------A----------P-
-------------------------------------------------A----------
------------------------------------------TG--------------Y-
D------------------------------------------------YTT--------
--------------------MA------------------------------SDI-----
--N----EV-I-------------------------------------------------
------------------------------------------------------------
------------------------------------------------------------
------------------------------------------------------------
------------------------------------------------------------
Q----------------------Q-----------------------------------L
------------------------------------------------------------
---------------------------------------------------------K--
----------L-------------------------------------------------
-T---------------------------------NV-T----LL-------------G-
-----------------------FS-------------------------MG--------
-----------------------G----GIA-----------------------------
------------------------------------------------------------
------------------------------------------------------------
------------------------------------------------------------
------------------------------------------------------------
------------------------------------------------------------
------------------------------------------------------------
--------------------------------------LK-YL-----------------
----------LN------------------------------------------------
------------------------------------------------------------
------------------------------------------------------------
------------------------------------------------------------
----------------------------------------H------------GE-----
------------------S-N---------------------------------------
----------V-SKLI--------------------------------------------
------------------------------------------------------------
------------------------------------------------------------
-----------------------------------------------------------L
A-------------G-----------A--------A------------A----P------
------VF----T-----------QR----------DG----------------------
------------------------------------------------------------
----------------------------------------------------------YP
Y-------G-MTK--------------DE---------VDAL------------------
-----------------------IE-D-------T-KQD---------RP-SM------L
--------------K-------------------------G------FG-EI-F------
--------------F---------------AK-----E----------------------
----------------------------HPE----P------L-------QQWFH-----
----N--LS-------V-------------------------------------------
---------------------------------------------------DA-------
-----SSH-G-----T--IQ----------------------------------------
------------------------------------------------------------
------------------------------------------------------------
---------------------------SA-------------------------------
--------------I-----A------LRD------------------------------
------------------------------------------------------------
------------------------------------------------------------
------------------------------------------E-D---------L-----
-----R-------------------------D----------G-L---------------
------------------------------------------------------------
-----------P---------------------------K-------I----T---V---
-------------------------------------------D----------------
------------------------------------T----L------------------
-----I-------------------------------M----------------------
------------------------------------------------------------
------------------------------------------------------------
------------------------------------------------------------
--------HGK-------------------------------KD----------------
------------------------------------------------------------
---------------Q--------------------------------------------
-----------------------------------------V------------------
-----------------------C-------------------------------P----
------F-E------F----------------------AE------------V-------
-----------------------------------------MHE-NI-------------
-A-------------------------------------------G-S------------
-------------------------------------------R-L-EV-----------
------------------------------------------F-----------------
------------------------------------------------------------
----------------E------------------------E-----S------------
----------------------------------------G-------------------
---H-----------G----------------MF-LD-----------------------
-----------E-R----------------------------------------------
-----E-----K------------------------------------------------
---------F--------------------------------------------------
---------------------------------------T------E-------------
------------------------------------------------------------
---TLVS-----------------------------------------------------
--Y----------------------------VK-SSQTV---------------------
------------------------------------------------------------
------------------------------------------------------------
------------------------------------------------------------
------------------------------------------------------------
------------------------------------------------------------
------------------------------------------------------------
------------------------------------------------------------
------------------------------------------------------------
------------------------------------------------------------
------------------------------------------------------------
------------------------------------------------------------
------------------------------------------------------------
------------------------------------------------------------
------------------------------------------------------------
------------------------------------------------------------
------------------------------------------------------------
------------------------------------------------------------
------------------------------------------------------------
--------------------------------------------------

>sp|O06734
------------------------------------------------------------
------------------------------------------------------------
------------------------------------------------------------
------------------------------------------------------------
------------------------------------------------------------
------------------------M-----------------------------------
------------------------------------------------------------
------------------------------------------------------------
------------------------------------------------------------
------------------------------------------------------------
------------------------------------------------------------
------------------------------------------------------------
------------------------------------------------------------
------------------------------------------------------------
------------------------------------------------------------
------------------------------------------------------------
------------------------------------------------------------
-------------------------GH---------------------------------
----------------------------YI------------------------------
--K-TE------------------------------------------------------
-------------------E----------------------------------------
---------------H--------------V---------------------------TL
--------------------------------------FVE-DI----------------
------------------------------------------------------------
------------------------------------------------------------
------------------------------------------------------------
------------------------------------------------------------
--------------------G---------------------H-----------------
------------------------------------------------------------
------------------------------------------------------------
--------G--R--------------P---------II----------------------
----------------------------------------FLH-----------------
------------------------------------------------------------
------------------------------------------------------------
------------------------------------------------------------
------------------------------------------------------------
------------------------------------------------------------
--------------------------GW--------------------------------
-------------------------P----------------------------------
-----------------------------------L-N----------------------
------------HK-----M-----F--------E-YQ----------------------
------------------------------------------------------------
------------------------------------------------------------
------------------------------------------------------------
------------------------------------------------------------
----------------------------------MN-E----L-------------P---
---------------------------K-RG-F-R--------F----------------
-------------------------------------------------IGV-D--L---
------------------------------------------------------------
------------------------------------------------------RG----
-----YG----Q----------------------SD-----------R----------P-
-------------------------------------------------W----------
------------------------------------------EG--------------Y-
D------------------------------------------------YDT--------
--------------------MA------------------------------DDV-----
--K----AV-I-------------------------------------------------
------------------------------------------------------------
------------------------------------------------------------
------------------------------------------------------------
------------------------------------------------------------
Y----------------------T-----------------------------------L
------------------------------------------------------------
---------------------------------------------------------Q--
----------L-------------------------------------------------
-E---------------------------------NA-I----LA-------------G-
-----------------------FS-------------------------MG--------
-----------------------G----AIA-----------------------------
------------------------------------------------------------
------------------------------------------------------------
------------------------------------------------------------
------------------------------------------------------------
------------------------------------------------------------
------------------------------------------------------------
--------------------------------------IR-YM-----------------
----------AR------------------------------------------------
------------------------------------------------------------
------------------------------------------------------------
------------------------------------------------------------
----------------------------------------H------------EG-----
------------------A-D---------------------------------------
----------V-DKLI--------------------------------------------
------------------------------------------------------------
------------------------------------------------------------
-----------------------------------------------------------L
L-------------S-----------A--------A------------A----P------
------AF----T-----------KR----------PG----------------------
------------------------------------------------------------
----------------------------------------------------------YP
Y-------G-MRK--------------QD---------IDDM------------------
-----------------------IE-L-------F-KAD---------RP-KT------L
--------------A-------------------------D------LG-KQ-F------
--------------F---------------E-----------------------------
--------------------------KKVSP----E------L-------RQWFL-----
----N--LM-------L-------------------------------------------
---------------------------------------------------EA-------
-----SSY-G-----T--IH----------------------------------------
------------------------------------------------------------
------------------------------------------------------------
---------------------------SG-------------------------------
--------------I-----A------LRD------------------------------
------------------------------------------------------------
------------------------------------------------------------
------------------------------------------E-D---------L-----
-----R-------------------------K----------E-L---------------
------------------------------------------------------------
-----------A---------------------------A-------I----K---V---
-------------------------------------------P----------------
------------------------------------T----L------------------
-----I-------------------------------L----------------------
------------------------------------------------------------
------------------------------------------------------------
------------------------------------------------------------
--------HGR-------------------------------KD----------------
------------------------------------------------------------
---------------R--------------------------------------------
-----------------------------------------I------------------
-----------------------A-------------------------------P----
------F-D------F----------------------AK------------E-------
-----------------------------------------LKR-GI-------------
-K-------------------------------------------Q-S------------
-------------------------------------------E-L-VP-----------
------------------------------------------F-----------------
------------------------------------------------------------
----------------A------------------------N-----S------------
----------------------------------------G-------------------
---H-----------G----------------AF-YE-----------------------
-----------E-K----------------------------------------------
-----E-----K------------------------------------------------
---------I--------------------------------------------------
---------------------------------------N------S-------------
------------------------------------------------------------
---LIAQ-----------------------------------------------------
--F----------------------------SN-S-------------------------
------------------------------------------------------------
------------------------------------------------------------
------------------------------------------------------------
------------------------------------------------------------
------------------------------------------------------------
------------------------------------------------------------
------------------------------------------------------------
------------------------------------------------------------
------------------------------------------------------------
------------------------------------------------------------
------------------------------------------------------------
------------------------------------------------------------
------------------------------------------------------------
------------------------------------------------------------
------------------------------------------------------------
------------------------------------------------------------
------------------------------------------------------------
------------------------------------------------------------
--------------------------------------------------
>ho|UniRef50_A0A533VAS6
------------------------------------------------------------
------------------------------------------------------------
------------------------------------------------------------
------------------------------------------------------------
------------------------------------------------------------
------------------------------------------------------------
------------------------------------------------------------
------------------------------------------------------------
------------------------------------------------------------
------------------------------------------------------------
------------------------------------------------------------
------------------------------------------------------------
------------------------------------------------------------
------------------------------------------------------------
------------------------------------------------------------
------------------------------------------------------------
------------------------------------------------------------
------------------------------------------------------------
------------------------------------------------------------
------------------------------------------------------------
------------------------------------------------------------
----------------------------------------------------------MS
--------------------------------------YVE-GV----------------
------------------------------------------------------------
------------------------------------------------------------
------------------------------------------------------------
------------------------------------------------------------
--------------------G---------------------T-----------------
------------------------------------------------------------
------------------------------------------------------------
--------G--K--------------P---------IV----------------------
----------------------------------------FLH-----------------
------------------------------------------------------------
------------------------------------------------------------
------------------------------------------------------------
------------------------------------------------------------
------------------------------------------------------------
--------------------------GW--------------------------------
-------------------------P----------------------------------
-----------------------------------V-N----------------------
------------HK-----M-----F--------E-YQ----------------------
------------------------------------------------------------
------------------------------------------------------------
------------------------------------------------------------
------------------------------------------------------------
----------------------------------FT-E----L-------------P---
---------------------------K-HG-Y-R--------C----------------
-------------------------------------------------IGI-D--L---
------------------------------------------------------------
------------------------------------------------------RG----
-----FG----D----------------------SD-----------K----------P-
-------------------------------------------------W----------
------------------------------------------DG--------------Y-
N------------------------------------------------YDS--------
--------------------MA------------------------------DDL-----
--R----AV-L-------------------------------------------------
------------------------------------------------------------
------------------------------------------------------------
------------------------------------------------------------
------------------------------------------------------------
D----------------------A-----------------------------------L
------------------------------------------------------------
---------------------------------------------------------N--
----------L-------------------------------------------------
-Q---------------------------------GV-T----LV-------------G-
-----------------------FS-------------------------MG--------
-----------------------G----AIA-----------------------------
------------------------------------------------------------
------------------------------------------------------------
------------------------------------------------------------
------------------------------------------------------------
------------------------------------------------------------
------------------------------------------------------------
--------------------------------------IH-YM-----------------
----------AR------------------------------------------------
------------------------------------------------------------
------------------------------------------------------------
------------------------------------------------------------
----------------------------------------H------------QG-----
------------------S-G---------------------------------------
----------V-TKLA--------------------------------------------
------------------------------------------------------------
------------------------------------------------------------
-----------------------------------------------------------L
L-------------G-----------A--------A------------A----P------
------CF----T-----------KR----------ED----------------------
------------------------------------------------------------
----------------------------------------------------------FP
Y-------G-IDK--------------AA---------VDDL------------------
-----------------------IR-Q-------T-YAD---------RP-LM------L
--------------K-------------------------N------FS-EI-F------
--------------F---------------AN----------------------------
-------------------------PQKLSP----E------F-------KIWNL-----
----S--LG-------L-------------------------------------------
---------------------------------------------------AA-------
-----SAY-A-----T--VQ----------------------------------------
------------------------------------------------------------
------------------------------------------------------------
---------------------------CA-------------------------------
--------------I-----E------LRD------------------------------
------------------------------------------------------------
------------------------------------------------------------
------------------------------------------R-D---------L-----
-----R-------------------------G----------D-L---------------
------------------------------------------------------------
-----------A---------------------------T-------I----R---I---
-------------------------------------------P----------------
------------------------------------T----L------------------
-----I-------------------------------L----------------------
------------------------------------------------------------
------------------------------------------------------------
------------------------------------------------------------
--------HGS-------------------------------DD----------------
------------------------------------------------------------
---------------K--------------------------------------------
-----------------------------------------I------------------
-----------------------C-------------------------------L----
------F-D------L----------------------AT------------V-------
-----------------------------------------MHD-GI-------------
-K-------------------------------------------D-S------------
-------------------------------------------E-L-VS-----------
------------------------------------------I-----------------
------------------------------------------------------------
----------------K------------------------K-----A------------
----------------------------------------G-------------------
---H-----------G----------------FY-YE-----------------------
-----------E-K----------------------------------------------
-----E-----K------------------------------------------------
---------V--------------------------------------------------
---------------------------------------N------A-------------
------------------------------------------------------------
---ELVR-----------------------------------------------------
--F----------------------------V----------------------------
------------------------------------------------------------
------------------------------------------------------------
------------------------------------------------------------
------------------------------------------------------------
------------------------------------------------------------
------------------------------------------------------------
------------------------------------------------------------
------------------------------------------------------------
------------------------------------------------------------
------------------------------------------------------------
------------------------------------------------------------
------------------------------------------------------------
------------------------------------------------------------
------------------------------------------------------------
------------------------------------------------------------
------------------------------------------------------------
------------------------------------------------------------
------------------------------------------------------------
--------------------------------------------------
>ho|UniRef50_A0A1V5AUG4
------------------------------------------------------------
------------------------------------------------------------
------------------------------------------------------------
------------------------------------------------------------
------------------------------------------------------------
------------------------------------------------------------
------------------------------------------------------------
------------------------------------------------------------
------------------------------------------------------------
------------------------------------------------------------
------------------------------------------------------------
------------------------------------------------------------
------------------------------------------------------------
------------------------------------------------------------
------------------------------------------------------------
------------------------------------------------------------
------------------------------------------------------------
------------------------------------------------------------
------------------------------------------------------------
--E-VD------------------------------------------------------
-------------------P----------------------------------------
---------------D--------------V---------------------------RL
--------------------------------------FVQ-DW----------------
------------------------------------------------------------
------------------------------------------------------------
------------------------------------------------------------
------------------------------------------------------------
--------------------G---------------------S-----------------
------------------------------------------------------------
------------------------------------------------------------
--------G--R--------------P---------FV----------------------
----------------------------------------FIH-----------------
------------------------------------------------------------
------------------------------------------------------------
------------------------------------------------------------
------------------------------------------------------------
------------------------------------------------------------
--------------------------GW--------------------------------
-------------------------P----------------------------------
-----------------------------------L-S----------------------
------------HK-----V-----F--------E-YQ----------------------
------------------------------------------------------------
------------------------------------------------------------
------------------------------------------------------------
------------------------------------------------------------
----------------------------------MV-P----L-------------S---
---------------------------R-AG-Y-R--------A----------------
-------------------------------------------------IGI-D--L---
------------------------------------------------------------
------------------------------------------------------RG----
-----FG----Q----------------------SD-----------K----------P-
-------------------------------------------------W----------
------------------------------------------QG--------------N-
D------------------------------------------------YDT--------
--------------------WA------------------------------QDI-----
--R----KV-I-------------------------------------------------
------------------------------------------------------------
------------------------------------------------------------
------------------------------------------------------------
------------------------------------------------------------
E----------------------K-----------------------------------L
------------------------------------------------------------
---------------------------------------------------------D--
----------L-------------------------------------------------
-Q---------------------------------DV-L----LA-------------G-
-----------------------FS-------------------------MG--------
-----------------------G----AIA-----------------------------
------------------------------------------------------------
------------------------------------------------------------
------------------------------------------------------------
------------------------------------------------------------
------------------------------------------------------------
------------------------------------------------------------
--------------------------------------MH-YA-----------------
----------AL------------------------------------------------
------------------------------------------------------------
------------------------------------------------------------
------------------------------------------------------------
----------------------------------------Q------------KD-----
------------------T-R---------------------------------------
----------V-TRLA--------------------------------------------
------------------------------------------------------------
------------------------------------------------------------
-----------------------------------------------------------L
M-------------G-----------A--------A------------G----P------
------LF----S-----------KR----------AD----------------------
------------------------------------------------------------
----------------------------------------------------------NP
H-------G-TPL--------------EE---------IEEK------------------
-----------------------LA-A-------A-YRD---------RS-KL------A
--------------R-------------------------D------LG-MV-N------
--------------F---------------H-----------------------------
--------------------------TTASP----Q------F-------YGWLE-----
----G--IR-------M-------------------------------------------
---------------------------------------------------EA-------
-----SPH-A-----T--VR----------------------------------------
------------------------------------------------------------
------------------------------------------------------------
---------------------------GL-------------------------------
--------------E-----E------LGD------------------------------
------------------------------------------------------------
------------------------------------------------------------
------------------------------------------R-D---------L-----
-----R-------------------------G----------E-L---------------
------------------------------------------------------------
-----------K---------------------------D-------I----E---I---
-------------------------------------------P----------------
------------------------------------T----K------------------
-----I-------------------------------F----------------------
------------------------------------------------------------
------------------------------------------------------------
------------------------------------------------------------
--------HGV-------------------------------HD----------------
------------------------------------------------------------
---------------Q--------------------------------------------
-----------------------------------------V------------------
-----------------------V-------------------------------P----
------F-Q------L----------------------AE------------E-------
-----------------------------------------LHR-LI-------------
-K-------------------------------------------D-S------------
-------------------------------------------V-I-VP-----------
------------------------------------------F-----------------
------------------------------------------------------------
----------------R------------------------N-----S------------
----------------------------------------G-------------------
---H-----------G----------------LF-YD-----------------------
-----------E-R----------------------------------------------
-----D-----K------------------------------------------------
---------L--------------------------------------------------
---------------------------------------N------N-------------
------------------------------------------------------------
---ELAQ-----------------------------------------------------
--F----------------------------IN-Q-------------------------
------------------------------------------------------------
------------------------------------------------------------
------------------------------------------------------------
------------------------------------------------------------
------------------------------------------------------------
------------------------------------------------------------
------------------------------------------------------------
------------------------------------------------------------
------------------------------------------------------------
------------------------------------------------------------
------------------------------------------------------------
------------------------------------------------------------
------------------------------------------------------------
------------------------------------------------------------
------------------------------------------------------------
------------------------------------------------------------
------------------------------------------------------------
------------------------------------------------------------
--------------------------------------------------
>ho|UniRef50_A0A317I779
------------------------------------------------------------
------------------------------------------------------------
------------------------------------------------------------
------------------------------------------------------------
------------------------------------------------------------
------------------------------------------------------------
------------------------------------------------------------
------------------------------------------------------------
------------------------------------------------------------
------------------------------------------------------------
------------------------------------------------------------
------------------------------------------------------------
------------------------------------------------------------
------------------------------------------------------------
------------------------------------------------------------
------------------------------------------------------------
------------------------------------------------------------
------------------------------------------------------------
------------------------------------------------------------
------------------------------------------------------------
------------------------------------------------------------
-----------------------------------------------------------L
--------------------------------------YVE-DTC---------------
------------------------------------------------------------
------------------------------------------------------------
------------------------------------------------------------
------------------------------------------------------------
-------------------EG---------------------S-----------------
------------------------------------------------------------
------------------------------------------------------------
--------S--G--------------T---------IV----------------------
----------------------------------------FIP-----------------
------------------------------------------------------------
------------------------------------------------------------
------------------------------------------------------------
------------------------------------------------------------
------------------------------------------------------------
--------------------------GW--------------------------------
-------------------------A----------------------------------
-----------------------------------I-G----------------------
------------SR-----V-----F--------E-YQ----------------------
------------------------------------------------------------
------------------------------------------------------------
------------------------------------------------------------
------------------------------------------------------------
----------------------------------FQ-H----L-------------V---
---------------------------P-RG-Y-R--------C----------------
-------------------------------------------------IGV-D--L---
------------------------------------------------------------
------------------------------------------------------RG----
-----FG----N----------------------SD-----------K----------P-
-------------------------------------------------W----------
------------------------------------------GD--------------Y-
N------------------------------------------------YDV--------
--------------------FV------------------------------DDI-----
--R----EV-L-------------------------------------------------
------------------------------------------------------------
------------------------------------------------------------
------------------------------------------------------------
------------------------------------------------------------
D----------------------A-----------------------------------L
------------------------------------------------------------
---------------------------------------------------------E--
----------L-------------------------------------------------
-D---------------------------------DL-V----LA-------------G-
-----------------------HS-------------------------MG--------
-----------------------A----AIS-----------------------------
------------------------------------------------------------
------------------------------------------------------------
------------------------------------------------------------
------------------------------------------------------------
------------------------------------------------------------
------------------------------------------------------------
--------------------------------------LH-YA-----------------
----------AT------------------------------------------------
------------------------------------------------------------
------------------------------------------------------------
------------------------------------------------------------
----------------------------------------Q------------KD-----
------------------D-R---------------------------------------
----------V-KKLL--------------------------------------------
------------------------------------------------------------
------------------------------------------------------------
-----------------------------------------------------------L
I-------------S-----------P--------A------------A----P------
------CF----V-----------RK----------DD----------------------
------------------------------------------------------------
----------------------------------------------------------FP
F-------G-VEK--------------AV---------LDQM------------------
-----------------------IN-D-------C-LKD---------RV-KL------L
--------------A-------------------------K------FG-DS-L------
--------------F---------------S-----------------------------
--------------------------KPVSP----A------L-------ARYFH-----
----S--LV-------M-------------------------------------------
---------------------------------------------------AA-------
-----SPY-A-----T--LK----------------------------------------
------------------------------------------------------------
------------------------------------------------------------
---------------------------CL-------------------------------
--------------E-----A------LRD------------------------------
------------------------------------------------------------
------------------------------------------------------------
------------------------------------------T-D---------L-----
-----R-------------------------K----------D-M---------------
------------------------------------------------------------
-----------G---------------------------Q-------V----K---V---
-------------------------------------------P----------------
------------------------------------T----L------------------
-----I-------------------------------I----------------------
------------------------------------------------------------
------------------------------------------------------------
------------------------------------------------------------
--------HGR-------------------------------QD----------------
------------------------------------------------------------
---------------A--------------------------------------------
-----------------------------------------I------------------
-----------------------A-------------------------------P----
------F-A------L----------------------AE------------A-------
-----------------------------------------LHR-GI-------------
-A-------------------------------------------N-S------------
-------------------------------------------Q-L-IC-----------
------------------------------------------L-----------------
------------------------------------------------------------
----------------E------------------------E-----S------------
----------------------------------------G-------------------
---H-----------G----------------VF-YE-----------------------
-----------D-L----------------------------------------------
-----A-----E------------------------------------------------
---------F--------------------------------------------------
---------------------------------------N------R-------------
------------------------------------------------------------
---HLIE-----------------------------------------------------
--F----------------------------AR---------------------------
------------------------------------------------------------
------------------------------------------------------------
------------------------------------------------------------
------------------------------------------------------------
------------------------------------------------------------
------------------------------------------------------------
------------------------------------------------------------
------------------------------------------------------------
------------------------------------------------------------
------------------------------------------------------------
------------------------------------------------------------
------------------------------------------------------------
------------------------------------------------------------
------------------------------------------------------------
------------------------------------------------------------
------------------------------------------------------------
------------------------------------------------------------
------------------------------------------------------------
--------------------------------------------------
>ho|UniRef50_A0A5J5GIQ8
------------------------------------------------------------
------------------------------------------------------------
------------------------------------------------------------
------------------------------------------------------------
------------------------------------------------------------
------------------------------------------------------------
------------------------------------------------------------
------------------------------------------------------------
------------------------------------------------------------
------------------------------------------------------------
------------------------------------------------------------
------------------------------------------------------------
------------------------------------------------------------
------------------------------------------------------------
------------------------------------------------------------
------------------------------------------------------------
------------------------------------------------------------
------------------------------------------------------------
-----------------------------M------------------------------
--P-F-------------------------------------------------------
-------------------D----------------------------------------
---------------A-------------KP---------------------------RL
--------------------------------------NVQ-DT----------------
------------------------------------------------------------
------------------------------------------------------------
------------------------------------------------------------
------------------------------------------------------------
-------------------KG---------------------A-----------------
------------------------------------------------------------
------------------------------------------------------------
--------G--P--------------V---------VI----------------------
----------------------------------------LLH-----------------
------------------------------------------------------------
------------------------------------------------------------
------------------------------------------------------------
------------------------------------------------------------
------------------------------------------------------------
--------------------------DW--------------------------------
-------------------------P----------------------------------
-----------------------------------M-S----------------------
------------SE-----M-----W--------T-PQ----------------------
------------------------------------------------------------
------------------------------------------------------------
------------------------------------------------------------
------------------------------------------------------------
----------------------------------FR-M----L-------------R---
---------------------------N-AG-F-R--------V----------------
-------------------------------------------------IRY-D--C---
------------------------------------------------------------
------------------------------------------------------RG----
-----FG----K----------------------SD-----------A----------T-
-------------------------------------------------G----------
------------------------------------------ES--------------Y-
D------------------------------------------------LDA--------
--------------------LA------------------------------ADL-----
--H----RL-I-------------------------------------------------
------------------------------------------------------------
------------------------------------------------------------
------------------------------------------------------------
------------------------------------------------------------
E----------------------A-----------------------------------R
------------------------------------------------------------
---------------------------------------------------------D--
----------L-------------------------------------------------
-R---------------------------------EV-S----LV-------------G-
-----------------------IG-------------------------MG--------
-----------------------A----AEI-----------------------------
------------------------------------------------------------
------------------------------------------------------------
------------------------------------------------------------
------------------------------------------------------------
------------------------------------------------------------
------------------------------------------------------------
--------------------------------------IR-YL-----------------
----------AI------------------------------------------------
------------------------------------------------------------
------------------------------------------------------------
------------------------------------------------------------
---------------------------------------HG-------------D-----
------------------D-R---------------------------------------
----------V-SRLV--------------------------------------------
------------------------------------------------------------
------------------------------------------------------------
-----------------------------------------------------------L
V-------------S-----------C--------P------------G----P------
------VP----A-----------RDAECG----PDET----------------------
------------------------------------------------------------
----------------------------------------------------------DP
Y-------T-RTV--------------RA---------LDE-------------------
--------------------------------------D---------PE-AF------C
--------------G-------------------------T------YT-HE-V------
--------------L---------------SF-----RGTCR------------------
----------------------------ASE----A------T-------HRAVL-----
----E--QI-------R-------------------------------------------
---------------------------------------------------AA-------
-----RPE-V-----M--LE----------------------------------------
------------------------------------------------------------
------------------------------------------------------------
---------------------------SL-------------------------------
--------------A-----A------VLG------------------------------
------------------------------------------------------------
------------------------------------------------------------
------------------------------------------T-D---------L-----
-----T-------------------------S----------D-I---------------
------------------------------------------------------------
-----------A---------------------------A-------L----R---R---
-------------------------------------------P----------------
------------------------------------V----M------------------
-----L-------------------------------L----------------------
------------------------------------------------------------
------------------------------------------------------------
------------------------------------------------------------
--------HGE-------------------------------GD----------------
------------------------------------------------------------
---------------D--------------------------------------------
-----------------------------------------M------------------
-----------------------L-------------------------------P----
------V-E-----TT----------------------AQ------------R-------
-----------------------------------------LYE-AI-------------
-P-------------------------------------------G-S------------
-------------------------------------------R-L-QV-----------
------------------------------------------L-----------------
------------------------------------------------------------
----------------L------------------------G-----A------------
----------------------------------------P-------------------
---H-----------A----------------LN-LT-----------------------
-----------H-T----------------------------------------------
-----R-----H------------------------------------------------
---------F--------------------------------------------------
---------------------------------------N------S-------------
------------------------------------------------------------
---ALLD-----------------------------------------------------
--F----------------------------LR---------------------------
------------------------------------------------------------
------------------------------------------------------------
------------------------------------------------------------
------------------------------------------------------------
------------------------------------------------------------
------------------------------------------------------------
------------------------------------------------------------
------------------------------------------------------------
------------------------------------------------------------
------------------------------------------------------------
------------------------------------------------------------
------------------------------------------------------------
------------------------------------------------------------
------------------------------------------------------------
------------------------------------------------------------
------------------------------------------------------------
------------------------------------------------------------
------------------------------------------------------------
--------------------------------------------------

>dash|A0A088CB91
------------------------------------------------------------
------------------------------------------------------------
------------------------------------------------------------
------------------------------------------------------------
------------------------------------------------------------
------------------------MSI---------------------------------
------------------------------------------------------------
------------------------------------------------------------
------------------------------------------------------------
------------------------------------------------------------
------------------------------------------------------------
------------------------------------------------------------
------------------------------------------------------------
------------------------------------------------------------
------------------------------------------------------------
------------------------------------------------------------
------------------------------------------------------------
-------------------------RE---------------------------------
----------------------------AV------------------------------
--S---------------------------------------------------------
------------------VD----------------------------------------
---------------G--------------T---------------------------SI
--------------------------------------VYR-VT----------------
------------------------------------------------------------
------------------------------------------------------------
------------------------------------------------------------
------------------------------------------------------------
--------------------G---------------------NS----------------
------------------------------------------------------------
------------------------------------------------------------
---A----G--T--------------P---------LV----------------------
----------------------------------------LLH-----------------
------------------------------------------------------------
------------------------------------------------------------
------------------------------------------------------------
------------------------------------------------------------
------------------------------------------------------------
--------------------------GW--------------------------------
-------------------------A----------------------------------
-----------------------------------Q-S----------------------
------------SQ-----C-----W--------GEQV----------------------
------------------------------------------------------------
------------------------------------------------------------
------------------------------------------------------------
------------------------------------------------------------
----------------------------------LA-D----L-------------A---
-----------------------------AD-Y-R--------L----------------
-------------------------------------------------IAV-D--L---
------------------------------------------------------------
------------------------------------------------------RG----
-----HG----Y----------------------SD-----------A----------P-
-------------------------------------------------E----------
------------------------------------------SG--------------Y-
D--------------------------------D---------------SAN--------
--------------------WA------------------------------GDV-----
--A----AV-L-------------------------------------------------
------------------------------------------------------------
------------------------------------------------------------
------------------------------------------------------------
------------------------------------------------------------
A----------------------A-----------------------------------E
------------------------------------------------------------
---------------------------------------------------------G--
----------V-------------------------------------------------
TE---------------------------------NA-I----LL-------------G-
-----------------------WS-------------------------YG--------
-----------------------G----LVI-----------------------------
------------------------------------------------------------
------------------------------------------------------------
------------------------------------------------------------
------------------------------------------------------------
------------------------------------------------------------
------------------------------------------------------------
--------------------------------------CD-YL-----------------
----------AA------------------------------------------------
------------------------------------------------------------
------------------------------------------------------------
------------------------------------------------------------
----------------------------------------H------------GT-----
------------------G-A---------------------------------------
----------V-AGAV--------------------------------------------
------------------------------------------------------------
------------------------------------------------------------
-----------------------------------------------------------L
V-------------G-----------A--------I------------T----S------
-------I----G-----------RG----------EK----------------------
------------------------------------------------------------
------------------------------------------------------------
--------G-GKV--------------GS--------AMRSA------------------
-----------------------VP-G------AM-SEDPRE------AI-RA------L
--------------G-------------------------A------FG-NA-L------
--------------T---------------GP-----PEG--------------------
-----------------------------KG----A------A-------SQALF-----
----G--YS---------------------------------------------------
--------------------------------------------------LST-------
-----RPR-V-----R--AA----------------------------------------
------------------------------------------------------------
------------------------------------------------------------
---------------------------LF-------------------------------
--------------N-----R---------------------------------------
------------------------------------------------------------
------------------------------------------------------------
----------A-------------------------------V-G---------H-----
-----D-------------------------E----------L-L---------------
------------------------------------------------------------
-----------R---------------------------N-------L----D---I---
-------------------------------------------P----------------
------------------------------------V----L------------------
-----V-------------------------------L----------------------
------------------------------------------------------------
------------------------------------------------------------
------------------------------------------------------------
--------HGT-------------------------------DD----------------
------------------------------------------------------------
---------------S--------------------------------------------
-----------------------------------------V------------------
-----------------------V-------------------------------D----
------V-S------A----------------------GK------------H-------
-----------------------------------------AEE-LI-------------
-P-------------------------------------------K-S------------
-------------------------------------------Q-A-SY-----------
------------------------------------------W-----------------
------------------------------------------------------------
----------------E------------------------G-----C------------
----------------------------------------N-------------------
---H-----------G----------------PF-VE-----------------------
-----------D-P----------------------------------------------
-----T-----R------------------------------------------------
---------F--------------------------------------------------
---------------------------------------V------S-------------
------------------------------------------------------------
---EVRT-----------------------------------------------------
--F----------------------------IS-SLG-----------------------
------------------------------------------------------------
------------------------------------------------------------
------------------------------------------------------------
------------------------------------------------------------
------------------------------------------------------------
------------------------------------------------------------
------------------------------------------------------------
------------------------------------------------------------
------------------------------------------------------------
------------------------------------------------------------
------------------------------------------------------------
------------------------------------------------------------
------------------------------------------------------------
------------------------------------------------------------
------------------------------------------------------------
------------------------------------------------------------
------------------------------------------------------------
------------------------------------------------------------
--------------------------------------------------

>dash|B4E794
------------------------------------------------------------
------------------------------------------------------------
------------------------------------------------------------
------------------------------------------------------------
------------------------------------------------------------
------------------------M-----------------------------------
------------------------------------------------------------
--------------------------------------------SLS-------------
------------------------------------------------------------
------------------------------------------------------------
------------------------------------------------------------
-----------------------------------------------------------K
------------------------------------------------------------
-----------------------------------------------------LRGALG-
---------A---L----------------------------------------------
------------------------------------------------------------
----------------------IATFAL--------------------------------
LAAAPATFAA---------------AR-----------------DY--------------
----------------------------TV------------------------------
--T-AP------------------------------------------------------
-------------------D----------------------------------------
---------------G--------------V---------------------------VL
--------------------------------------AVQ-EA----------------
------------------------------------------------------------
------------------------------------------------------------
------------------------------------------------------------
------------------------------------------------------------
--------------------G---------------------DP----------------
------------------------------------------------------------
------------------------------------------------------------
---E----G--S--------------P---------II----------------------
----------------------------------------FIH-----------------
------------------------------------------------------------
------------------------------------------------------------
------------------------------------------------------------
------------------------------------------------------------
------------------------------------------------------------
--------------------------GL--------------------------------
-------------------------L----------------------------------
-----------------------------------G-S----------------------
------------RL-----N-----W--------S-KQ----------------------
------------------------------------------------------------
------------------------------------------------------------
------------------------------------------------------------
------------------------------------------------------------
----------------------------------LQ-D--PRL-----------------
-----------------------------QH-Y-R--------L----------------
-------------------------------------------------ITY-D--L---
------------------------------------------------------------
------------------------------------------------------RG----
-----HG----L----------------------SG-----------K----------P-
-------------------------------------------------A----------
------------------------------------------EA---------SS---YT
D------------------------------------------------GRR--------
--------------------WA------------------------------DDL-----
--A----AI-I-------------------------------------------------
------------------------------------------------------------
------------------------------------------------------------
------------------------------------------------------------
------------------------------------------------------------
E----------------------S-----------------------------------T
------------------------------------------------------------
---------------------------------------------------------H--
----------A-------------------------------------------------
-R---------------------------------KP-V----LV-------------G-
-----------------------WS-------------------------LG--------
-----------------------G----AVI-----------------------------
------------------------------------------------------------
------------------------------------------------------------
------------------------------------------------------------
------------------------------------------------------------
------------------------------------------------------------
------------------------------------------------------------
--------------------------------------SN-YL-----------------
----------AA------------------------------------------------
------------------------------------------------------------
------------------------------------------------------------
------------------------------------------------------------
----------------------------------------Y------------GD-----
------------------K-G---------------------------------------
----------I-AGAV--------------------------------------------
------------------------------------------------------------
------------------------------------------------------------
-----------------------------------------------------------Y
V-------------D-----------G--------V------------I----E------
-------L----K-----------PDQI--------------------------------
------------------------------------------------------------
------------------------------------------------------------
----------VAH--------------PE-----V---YRDM------------------
----------------------------------I-ASDLQT------HL-DG------E
--------------R-------------------------A------FL-RL-C------
--------------F---------------HR-----QP---------------------
-----------------------------DA----T------T-------FSLLL-----
----A--NA-------A-------------------------------------------
---------------------------------------------------LA-------
-----SWD-M-----Q--RA----------------------------------------
------------------------------------------------------------
------------------------------------------------------------
---------------------------VR-------------------------------
--------------S-----M---------------------------------------
------------------------------------------------------------
------------------------------------------------------------
------------------------------------------TVE---------A-----
-----A-------------------------K----------G-L---------------
------------------------------------------------------------
-----------S---------------------------K-------A----E---V---
-------------------------------------------P----------------
------------------------------------L----L------------------
-----L-------------------------------L----------------------
------------------------------------------------------------
------------------------------------------------------------
------------------------------------------------------------
--------YGA-------------------------------QD----------------
------------------------------------------------------------
---------------A--------------------------------------------
-----------------------------------------L------------------
-----------------------V-------------------------------K----
------AKP------S----------------------IA------------R-------
-----------------------------------------AKS-LN-------------
-P-------------------------------------------R-I------------
-------------------------------------------R-S-EL-----------
------------------------------------------Y-----------------
------------------------------------------------------------
----------------A------------------------D-----S------------
----------------------------------------G-------------------
---H-----------A----------------PF-LE-----------------------
-----------E-P----------------------------------------------
-----E-----R------------------------------------------------
---------F--------------------------------------------------
---------------------------------------N------R-------------
------------------------------------------------------------
---DLSD-----------------------------------------------------
--F----------------------------VR-MALSR---------------------
------------------------------------------------------------
------------------------------------------------------------
------------------------------------------------------------
------------------------------------------------------------
------------------------------------------------------------
------------------------------------------------------------
------------------------------------------------------------
------------------------------------------------------------
------------------------------------------------------------
------------------------------------------------------------
------------------------------------------------------------
------------------------------------------------------------
------------------------------------------------------------
------------------------------------------------------------
------------------------------------------------------------
------------------------------------------------------------
------------------------------------------------------------
------------------------------------------------------------
--------------------------------------------------
>ho|UniRef50_UPI0009E99AF4
------------------------------------------------------------
------------------------------------------------------------
------------------------------------------------------------
------------------------------------------------------------
------------------------------------------------------------
------------------------------------------------------------
------------------------------------------------------------
----------------------------------------------P-------------
------------------------------------------------------------
------------------------------------------------------------
------------------------------------------------------------
------------------------------------------------------------
------------------------------------------------------------
------------------------------------------------------------
------------------------------------------------------------
------------------------------------------------------------
------------------------------------------------------------
------------------------------------------------------------
----------------------------NF------------------------------
--T-TS------------------------------------------------------
-------------------D----------------------------------------
---------------G--------------I---------------------------SL
--------------------------------------HYR-DS----------------
------------------------------------------------------------
------------------------------------------------------------
------------------------------------------------------------
------------------------------------------------------------
--------------------G---------------------PE----------------
------------------------------------------------------------
------------------------------------------------------------
---N----G--R--------------P---------VL----------------------
----------------------------------------FLP-----------------
------------------------------------------------------------
------------------------------------------------------------
------------------------------------------------------------
------------------------------------------------------------
------------------------------------------------------------
--------------------------GW--------------------------------
-------------------------G----------------------------------
-----------------------------------G-S----------------------
------------TR-----Y-----F--------D-RQ----------------------
------------------------------------------------------------
------------------------------------------------------------
------------------------------------------------------------
------------------------------------------------------------
----------------------------------F--DL---L-------------S---
-----------------------------SE-L-R--------L----------------
-------------------------------------------------LGL-D--F---
------------------------------------------------------------
------------------------------------------------------RG----
-----QG----A----------------------SE-----------K----------T-
-------------------------------------------------A----------
------------------------------------------QG--------------Q-
R------------------------------------------------IAR--------
--------------------WA------------------------------HDL-----
--N----EF-L-------------------------------------------------
------------------------------------------------------------
------------------------------------------------------------
------------------------------------------------------------
------------------------------------------------------------
A----------------------S-----------------------------------L
------------------------------------------------------------
---------------------------------------------------------D--
----------L-------------------------------------------------
-H---------------------------------DV-V----LV-------------G-
-----------------------WS-------------------------FG--------
-----------------------G----TTA-----------------------------
------------------------------------------------------------
------------------------------------------------------------
------------------------------------------------------------
------------------------------------------------------------
------------------------------------------------------------
------------------------------------------------------------
--------------------------------------LY-HA-----------------
----------DL------------------------------------------------
------------------------------------------------------------
------------------------------------------------------------
------------------------------------------------------------
---------------------------------------FG-------------S-----
------------------E-R---------------------------------------
----------V-AKIV--------------------------------------------
------------------------------------------------------------
------------------------------------------------------------
-----------------------------------------------------------L
I-------------GP----------G--------V------------C----Q------
-------L----N-----------HG----------------------------------
------------------------------------------------------------
---------------------------------------------------------EWR
L-------GGFEL--------------AA-ADQ-----LRTAI-----------------
-----------------------EA-S-------F-EDTVR------TIV-PT------F
-----------------------------------------------FH-NH-L------
------------------------------------------------------------
-----------------------------PH----D------T-------LGALIEETLR
CAPPA--GA-------A-------------------------------------------
---------------------------------------------------SV-------
-----FWD----------------------------------------------------
------------------------------------------------------------
------------------------------------------------------------
------------------------------------------------------------
--------------G-----V--------C------------------------------
------------------------------------------------------------
------------------------------------------------------------
------------------------------------------Q-D---------L-----
-----R-------------------------D----------T-L---------------
------------------------------------------------------------
-----------P---------------------------R-------V----R---R---
-------------------------------------------P----------------
------------------------------------V----L------------------
-----V-------------------------------V----------------------
------------------------------------------------------------
------------------------------------------------------------
------------------------------------------------------------
--------LGR-------------------------------HD----------------
------------------------------------------------------------
---------------S--------------------------------------------
-----------------------------------------L------------------
-----------------------V-------------------------------S----
--------P------D----------------------TA------------S-------
-----------------------------------------LFS-VL-------------
-P-------------------------------------------E-G------------
-------------------------------------------R-V-EI-----------
------------------------------------------F-----------------
------------------------------------------------------------
----------------E------------------------H-----S------------
----------------------------------------G-------------------
---H-----------S----------------PF-LE-----------------------
-----------E-A----------------------------------------------
-----E-----R------------------------------------------------
---------F--------------------------------------------------
---------------------------------------A------A-------------
------------------------------------------------------------
---TLND-----------------------------------------------------
--F----------------------------AK---------------------------
------------------------------------------------------------
------------------------------------------------------------
------------------------------------------------------------
------------------------------------------------------------
------------------------------------------------------------
------------------------------------------------------------
------------------------------------------------------------
------------------------------------------------------------
------------------------------------------------------------
------------------------------------------------------------
------------------------------------------------------------
------------------------------------------------------------
------------------------------------------------------------
------------------------------------------------------------
------------------------------------------------------------
------------------------------------------------------------
------------------------------------------------------------
------------------------------------------------------------
--------------------------------------------------
>ho|UniRef50_A0A0R2BEA1
------------------------------------------------------------
------------------------------------------------------------
------------------------------------------------------------
------------------------------------------------------------
------------------------------------------------------------
------------------------------------------------------------
------------------------------------------------------------
---------------------------------------------MS-------------
------------------------------------------------------------
------------------------------------------------------------
------------------------------------------------------------
------------------------------------------------------------
------------------------------------------------------------
------------------------------------------------------------
------------------------------------------------------------
------------------------------------------------------------
------------------------------------------------------------
------------------------------------------------------------
----------------------------YF------------------------------
--T-AN------------------------------------------------------
-------------------D----------------------------------------
---------------G--------------T---------------------------KL
--------------------------------------FYQ-ET----------------
------------------------------------------------------------
------------------------------------------------------------
------------------------------------------------------------
------------------------------------------------------------
--------------------G---------------------------------------
------------------------------------------------------------
------------------------------------------------------------
---T----G--P--------------D---------LV----------------------
----------------------------------------LVH-----------------
------------------------------------------------------------
------------------------------------------------------------
------------------------------------------------------------
------------------------------------------------------------
------------------------------------------------------------
--------------------------GF--------------------------------
-------------------------G----------------------------------
-----------------------------------C-T----------------------
------------SQ-----Y-----F--------Q-KN----------------------
------------------------------------------------------------
------------------------------------------------------------
------------------------------------------------------------
------------------------------------------------------------
----------------------------------V--PV---L-------------S---
-----------------------------QH-F-H--------V----------------
-------------------------------------------------VVP-D--L---
------------------------------------------------------------
------------------------------------------------------RG----
-----HG----K----------------------SN-----------I----------V-
-------------------------------------------------K----------
------------------------------------------SG--------------A-
R------------------------------------------------LSR--------
--------------------LA------------------------------ADV-----
--H----EL-I-------------------------------------------------
------------------------------------------------------------
------------------------------------------------------------
------------------------------------------------------------
------------------------------------------------------------
Q----------------------Y-----------------------------------L
------------------------------------------------------------
---------------------------------------------------------D--
----------L-------------------------------------------------
-H---------------------------------NV-T----LL-------------G-
-----------------------WS-------------------------MG--------
-----------------------V----SVT-----------------------------
------------------------------------------------------------
------------------------------------------------------------
------------------------------------------------------------
------------------------------------------------------------
------------------------------------------------------------
------------------------------------------------------------
--------------------------------------WS-YW-----------------
----------DL------------------------------------------------
------------------------------------------------------------
------------------------------------------------------------
------------------------------------------------------------
---------------------------------------FH-------------G-----
------------------D-R---------------------------------------
----------L-AKFV--------------------------------------------
------------------------------------------------------------
------------------------------------------------------------
-----------------------------------------------------------F
V-------------DE----------P--------A------------A----D------
-------L----E-----------TE----------------------------------
------------------------------------------------------------
---------------------------------------------------------TQH
T-------GGPTY--------------NE---------MMQFS-----------------
-----------------------NA-L-------I-TD----------FK-PQ------M
--------------D-------------------------Q------FV-SR-L------
--------------M---------------TD-----KN---------------------
----------------------------LDV----S------D---------LIT-DSQQ
-SNPE--FL-------S-------------------------------------------
---------------------------------------------------AL-------
-----FIN----------------------------------------------------
------------------------------------------------------------
------------------------------------------------------------
------------------------------------------------------------
--------------N-----V--------M------------------------------
------------------------------------------------------------
------------------------------------------------------------
------------------------------------------N-D---------W-----
-----S-------------------------D----------T-I---------------
------------------------------------------------------------
-----------P---------------------------T-------I----T---L---
-------------------------------------------P----------------
------------------------------------S----L------------------
-----V-------------------------------F----------------------
------------------------------------------------------------
------------------------------------------------------------
------------------------------------------------------------
--------CGK--------------------------------K----------------
------------------------------------------------------------
---------------S--------------------------------------------
-----------------------------------------F------------------
-----------------------L-------------------------------S----
------W-R------L----------------------VK------------Q-------
-----------------------------------------VAD-TL-------------
-P-------------------------------------------D-S------------
-------------------------------------------Q-F-EL-----------
------------------------------------------F-----------------
------------------------------------------------------------
----------------E------------------------N-----V------------
----------------------------------------G-------------------
---H-----------M----------------LF-YE-----------------------
-----------E-E----------------------------------------------
-----A-----R------------------------------------------------
---------F--------------------------------------------------
---------------------------------------D------Q-------------
------------------------------------------------------------
---TLIT-----------------------------------------------------
--F----------------------------VE-K-------------------------
------------------------------------------------------------
------------------------------------------------------------
------------------------------------------------------------
------------------------------------------------------------
------------------------------------------------------------
------------------------------------------------------------
------------------------------------------------------------
------------------------------------------------------------
------------------------------------------------------------
------------------------------------------------------------
------------------------------------------------------------
------------------------------------------------------------
------------------------------------------------------------
------------------------------------------------------------
------------------------------------------------------------
------------------------------------------------------------
------------------------------------------------------------
------------------------------------------------------------
--------------------------------------------------
>ho|UniRef50_O34592
------------------------------------------------------------
------------------------------------------------------------
------------------------------------------------------------
------------------------------------------------------------
------------------------------------------------------------
------------------------------------------------------------
------------------------------------------------------------
------------------------------------------------------------
------------------------------------------------------------
------------------------------------------------------------
------------------------------------------------------------
------------------------------------------------------------
------------------------------------------------------------
------------------------------------------------------------
------------------------------------------------------------
------------------------------------------------------------
-----------------------------------------------------MPY----
------------------------------------------------------------
----------------------------IIL-----------------------------
--E---------------------------------------------------------
-------------------D----------------------------------------
---------------Q--------------T---------------------------RL
--------------------------------------YYE-TH----------------
------------------------------------------------------------
------------------------------------------------------------
------------------------------------------------------------
------------------------------------------------------------
--------------------G---------------------S-----------------
------------------------------------------------------------
------------------------------------------------------------
--------G--T--------------P---------IL----------------------
----------------------------------------FIH-----------------
------------------------------------------------------------
------------------------------------------------------------
------------------------------------------------------------
------------------------------------------------------------
------------------------------------------------------------
--------------------------GV--------------------------------
-------------------------L----------------------------------
-----------------------------------M-S----------------------
------------GQ-----F-----F--------H-KQ----------------------
------------------------------------------------------------
------------------------------------------------------------
------------------------------------------------------------
------------------------------------------------------------
----------------------------------FS-V----L-------------S---
-----------------------------AN-Y-Q--------C----------------
-------------------------------------------------IRL-D--L---
------------------------------------------------------------
------------------------------------------------------RG----
-----HG----E----------------------SD-----------K----------V-
-------------------------------------------------LH---------
------------------------------------------G---------------H-
T------------------------------------------------ISQ--------
--------------------YA------------------------------RDI-----
--R----EF-L-------------------------------------------------
------------------------------------------------------------
------------------------------------------------------------
------------------------------------------------------------
------------------------------------------------------------
N----------------------A-----------------------------------M
E-----------------------------------------------------------
------------------------------------------------------------
----------L-------------------------------------------------
-D---------------------------------HV-V----LA-------------G-
-----------------------WS-------------------------MG--------
-----------------------A----FVV-----------------------------
------------------------------------------------------------
------------------------------------------------------------
------------------------------------------------------------
------------------------------------------------------------
------------------------------------------------------------
------------------------------------------------------------
--------------------------------------WD-YL-----------------
----------NQ------------------------------------------------
------------------------------------------------------------
------------------------------------------------------------
------------------------------------------------------------
----------------------------------------F------------GN-----
------------------D-N---------------------------------------
----------I-QAAV--------------------------------------------
------------------------------------------------------------
------------------------------------------------------------
-----------------------------------------------------------I
I-------------D-----------Q--------S------------A----S------
------------D-----------YQWEGWEHGP--------------------------
------------------------------------------------------------
-------------------------FDFD-------------------------------
--------G-----------------------------LKTAMHA---------------
----------------------------------I-QTDPLPF-----YE-SF------I
--------------------------------------------------QN-M------
--------------F---------------AE-----PPA--------------------
---------------------------ETET----EW-----M-------LAEIL-----
----K-------------------------------------------------------
--------------------------------------------------QPA-------
---------A-----I--SST---------------------------------------
------------------------------------------------------------
------------------------------------------------------------
---------------------------ILF------------------------------
--------------NQT---A---------------------------------------
------------------------------------------------------------
------------------------------------------------------------
------------------------------------------A-D---------Y-----
-----R-------------------------G----------T-L---------------
------------------------------------------------------------
-----------Q---------------------------N-------I----N---V---
-------------------------------------------P----------------
------------------------------------A----L------------------
-----L-------------------------------C----------------------
------------------------------------------------------------
------------------------------------------------------------
------------------------------------------------------------
--------FGE-------------------------------DK----------------
------------------------------------------------------------
---------------K--------------------------------------------
-----------------------------------------F------------------
-----------------------F-------------------------------S----
------T-A------A----------------------GE------------H-------
-----------------------------------------LRS-NI-------------
-P-------------------------------------------N-A------------
-------------------------------------------T-L-VT-----------
------------------------------------------F-----------------
------------------------------------------------------------
----------------P------------------------K-----S------------
----------------------------------------S-------------------
---H-----------C----------------PF-LE-----------------------
-----------E-P----------------------------------------------
-----D-----A------------------------------------------------
---------F--------------------------------------------------
---------------------------------------N------S-------------
------------------------------------------------------------
---TLLS-----------------------------------------------------
--F----------------------------L----------------------------
------------------------------------------------------------
------------------------------------------------------------
------------------------------------------------------------
------------------------------------------------------------
------------------------------------------------------------
------------------------------------------------------------
------------------------------------------------------------
------------------------------------------------------------
------------------------------------------------------------
------------------------------------------------------------
------------------------------------------------------------
------------------------------------------------------------
------------------------------------------------------------
------------------------------------------------------------
------------------------------------------------------------
------------------------------------------------------------
------------------------------------------------------------
------------------------------------------------------------
--------------------------------------------------

>D9V34_00280|RLP84482
------------------------------------------------------------
------------------------------------------------------------
------------------------------------------------------------
------------------------------------------------------------
------------------------------------------------------------
------------------------MP----------------------------------
------------------------------------------------------------
------------------------------------------------------------
------------------------------------------------------------
------------------------------------------------------------
------------------------------------------------------------
------------------------------------------------------------
------------------------------------------------------------
------------------------------------------------------------
------------------------------------------------------------
------------------------------------------------------------
------------------------------------------------------------
------------------------------------------------------------
----------------------------FI------------------------------
--R---------------------------------------------------------
------------------VN----------------------------------------
---------------T--------------I---------------------------NL
--------------------------------------HYT-DA----------------
------------------------------------------------------------
------------------------------------------------------------
------------------------------------------------------------
------------------------------------------------------------
--------------------G---------------------------------------
------------------------------------------------------------
------------------------------------------------------------
---E----G--P--------------P---------LV----------------------
----------------------------------------FLH-----------------
------------------------------------------------------------
------------------------------------------------------------
------------------------------------------------------------
------------------------------------------------------------
------------------------------------------------------------
--------------------------GW-----------G--------------------
------------------------------------------------------------
-----------------------------------T-S----------------------
------------GR-----V-----W--------D-QQ----------------------
------------------------------------------------------------
------------------------------------------------------------
------------------------------------------------------------
------------------------------------------------------------
----------------------------------AV-H----F-------------A---
-----------------------------AR-Y-R--------V----------------
-------------------------------------------------IQP-D--W---
------------------------------------------------------------
------------------------------------------------------RG----
-----CG----Y----------------------TE-----------A----------R-
-------------------------------------------------ADG--------
----------------------------------------------------------N-
T------------------------------------------------IAQ--------
--------------------IA------------------------------SDI-----
--V----EF-L-------------------------------------------------
------------------------------------------------------------
------------------------------------------------------------
------------------------------------------------------------
------------------------------------------------------------
E----------------------A-----------------------------------L
------------------------------------------------------------
---------------------------------------------------------N--
----------L-------------------------------------------------
-D---------------------------------RV-T----LV-------------G-
-----------------------TS-------------------------MG--------
-----------------------A----TFA-----------------------------
------------------------------------------------------------
------------------------------------------------------------
------------------------------------------------------------
------------------------------------------------------------
------------------------------------------------------------
------------------------------------------------------------
--------------------------------------IE-AA-----------------
----------RD------------------------------------------------
------------------------------------------------------------
------------------------------------------------------------
------------------------------------------------------------
----------------------------------------Q-------------P-----
------------------Q-R---------------------------------------
----------L-RRIV--------------------------------------------
------------------------------------------------------------
------------------------------------------------------------
-----------------------------------------------------------A
V-------------D-----------A--------P------------F----H------
-------L----G-----------TR---------SPD----------------------
------------------------------------------------------------
------------------------------------------------------------
------------------------------------SAVLSL------------------
-----------------------SE-Q-------L-ASNRI----------AT------L
-----------------------------S----------R------MV-SS-W------
--------------Y-------------SGAD----------------------------
----------------------------------SE------A-------FGAWA-----
----RAQVFAS-------------------------------------------------
--------------------------------------------------SPFIA-----
---------A--------------------------------------------------
------------------------------------------------------------
------------------------------------------------------------
---------------------------LY-------------------------------
--------------------A-----DHRE------------------------------
------------------------------------------------------------
------------------------------------------------------------
------------------------------------------Y-D---------P-----
-----R-------------------------A----------Y-L---------------
------------------------------------------------------------
-----------R---------------------------N-------I----A---V---
-------------------------------------------P----------------
------------------------------------I----T------------------
-----L-------------------------------I----------------------
------------------------------------------------------------
------------------------------------------------------------
------------------------------------------------------------
--------HGA-------------------------------ED----------------
------------------------------------------------------------
---------------P--------------------------------------------
-----------------------------------------D------------------
-----------------------V-------------------------------P----
------V-S------I----------------------AH------------E-------
-----------------------------------------IAE-LL-------------
-GQ--------------------------------------------E------------
-------------------------------------------P-P-HV-----------
------------------------------------------I-----------------
------------------------------------------------------------
----------------E------------------------H-----A------------
----------------------------------------G-------------------
---H-----------F----------------PH-HT-----------------------
-----------E-A----------------------------------------------
-----V-----A------------------------------------------------
---------F--------------------------------------------------
---------------------------------------N------A-------------
------------------------------------------------------------
---VLES-----------------------------------------------------
--I----------------------------LV-SGEAT---------------------
------------------------------------------------------------
------------------------------------------------------------
------------------------------------------------------------
------------------------------------------------------------
------------------------------------------------------------
------------------------------------------------------------
------------------------------------------------------------
------------------------------------------------------------
------------------------------------------------------------
------------------------------------------------------------
------------------------------------------------------------
------------------------------------------------------------
------------------------------------------------------------
------------------------------------------------------------
------------------------------------------------------------
------------------------------------------------------------
------------------------------------------------------------
------------------------------------------------------------
--------------------------------------------------

>dash|Q75WN8
------------------------------------------------------------
------------------------------------------------------------
------------------------------------------------------------
------------------------------------------------------------
------------------------------------------------------------
------------------------M-----------------------------------
------------------------------------------------------------
------------------------------------------------------------
------------------------------------------------------------
------------------------------------------------------------
------------------------------------------------------------
------------------------------------------------------------
------------------------------------------------------------
------------------------------------------------------------
------------------------------------------------------------
-----------------------------------------------------------A
KT--------------------V-------------------------------------
----EII------------------EK---------------------------------
----------------------------RF------------------------------
--P-S-------------------------------------------------------
-------------------G----------------------------------------
---------------T--------------L---------------------------AS
--------------------------------------HAL-VA----------------
------------------------------------------------------------
------------------------------------------------------------
------------------------------------------------------------
------------------------------------------------------------
--------------------G---------------------DP----------------
------------------------------------------------------------
------------------------------------------------------------
---Q----S--P--------------A---------VV----------------------
----------------------------------------LLH-----------------
------------------------------------------------------------
------------------------------------------------------------
------------------------------------------------------------
------------------------------------------------------------
------------------------------------------------------------
--------------------------GA-----------G--------------------
------------------------PG----------------------------------
-----------------------------------A-H----------------------
------------AAS----N-----W--------R-PI----------------------
------------------------------------------------------------
------------------------------------------------------------
------------------------------------------------------------
------------------------------------------------------------
----------------------------------IP-D----L-------------A---
-----------------------------EN-F-F--------V----------------
-------------------------------------------------VAP-D--L---
------------------------------------------------------------
------------------------------------------------------IG----
-----FG----Q----------------------SE-----------Y----------P-
-------------------------------------------------E----------
------------------------------------------TYPGHI---------MS-
W------------------------------------------------VGM--------
--------------------RV------------------------------EQI-----
--L----GL-M-------------------------------------------------
------------------------------------------------------------
------------------------------------------------------------
------------------------------------------------------------
------------------------------------------------------------
N----------------------H-----------------------------------F
------------------------------------------------------------
---------------------------------------------------------G--
----------I-------------------------------------------------
-E---------------------------------KS-H----IV-------------G-
-----------------------NS-------------------------MG--------
-----------------------G----AVT-----------------------------
------------------------------------------------------------
------------------------------------------------------------
------------------------------------------------------------
------------------------------------------------------------
------------------------------------------------------------
------------------------------------------------------------
--------------------------------------LQ-LV-----------------
----------VE------------------------------------------------
------------------------------------------------------------
------------------------------------------------------------
------------------------------------------------------------
----------------------------------------A-------------P-----
------------------E-R---------------------------------------
----------F-DKVA--------------------------------------------
------------------------------------------------------------
------------------------------------------------------------
-----------------------------------------------------------L
M-------------G-----------S--------V------------G----A------
-------P----M-----------NAR---------------------------------
------------------------------------------------------------
------------------------------------------------------------
---------------------------PP--------ELARL------------------
-----------------------LA-F-------Y-A-DPR--------L-TP------Y
--------------R-------------------------E------LI-HS-F------
--------------V---------------YD-----PENF-------------P-----
----------------------------GME----E------I-------VKSRF-----
----E--VA-------N-------------------------------------------
--------------------------------------------------DPE-------
-----VRR-I-----Q--EV----------------------------------------
------------------------------------------------------------
------------------------------------------------------------
---------------------------MF-------------------------------
--------------E-----S------MKA------------------------------
------------------------------------------------------------
------------------------------------------------------------
-------GM-E-S-----------------------------L-V---------I-----
-----P-------------------------P---------AT-L---------------
------------------------------------------------------------
-----------G---------------------------R-------L----P---H---
-------------------------------------------D----------------
------------------------------------V----L------------------
-----V-------------------------------F----------------------
------------------------------------------------------------
------------------------------------------------------------
------------------------------------------------------------
--------HGR-------------------------------QD----------------
------------------------------------------------------------
---------------R--------------------------------------------
-----------------------------------------I------------------
-----------------------V-------------------------------P----
------L-D------T----------------------SL------------Y-------
-----------------------------------------LTK-HL-------------
-K-------------------------------------------H-A------------
-------------------------------------------E-L-VV-----------
------------------------------------------L-----------------
------------------------------------------------------------
----------------D------------------------R-----C------------
----------------------------------------G-------------------
---H-----------W----------------AQ-LE-----------------------
-----------R-W----------------------------------------------
-----D-----A------------------------------------------------
---------M--------------------------------------------------
---------------------------------------G------P-------------
------------------------------------------------------------
---MLME-----------------------------------------------------
--H----------------------------FR-AA------------------------
------------------------------------------------------------
------------------------------------------------------------
------------------------------------------------------------
------------------------------------------------------------
------------------------------------------------------------
------------------------------------------------------------
------------------------------------------------------------
------------------------------------------------------------
------------------------------------------------------------
------------------------------------------------------------
------------------------------------------------------------
------------------------------------------------------------
------------------------------------------------------------
------------------------------------------------------------
------------------------------------------------------------
------------------------------------------------------------
------------------------------------------------------------
------------------------------------------------------------
--------------------------------------------------
>ho|UniRef50_M7NIA0
------------------------------------------------------------
------------------------------------------------------------
------------------------------------------------------------
------------------------------------------------------------
------------------------------------------------------------
------------------------------------------------------------
------------------------------------------------------------
------------------------------------------------------------
------------------------------------------------------------
------------------------------------------------------------
------------------------------------------------------------
------------------------------------------------------------
------------------------------------------------------------
------------------------------------------------------------
------------------------------------------------------------
------------------------------------------------------------
------------------------------------------------------------
--------------------------K---------------------------------
----------------------------EL------------------------------
--K-T-------------------------------------------------------
-------------------E----------------------------------------
---------------G--------------F---------------------------TT
--------------------------------------SYC-HA----------------
------------------------------------------------------------
------------------------------------------------------------
------------------------------------------------------------
------------------------------------------------------------
--------------------G---------------------EE----------------
------------------------------------------------------------
------------------------------------------------------------
---H----D--E--------------T---------II----------------------
----------------------------------------FLH-----------------
------------------------------------------------------------
------------------------------------------------------------
------------------------------------------------------------
------------------------------------------------------------
------------------------------------------------------------
--------------------------GS-----------G--------------------
------------------------PG----------------------------------
-----------------------------------A-N----------------------
------------GES----N-----W--------K-YI----------------------
------------------------------------------------------------
------------------------------------------------------------
------------------------------------------------------------
------------------------------------------------------------
----------------------------------LP-R----F-------------S---
-----------------------------GK-Y-Q--------V----------------
-------------------------------------------------IAP-D--L---
------------------------------------------------------------
------------------------------------------------------VG----
-----FG----K----------------------TG-----------L----------P-
-------------------------------------------------E----------
------------------------------------------DTNLTF---------WQ-
W------------------------------------------------TTL--------
--------------------RV------------------------------KQI-----
--L----QL-M-------------------------------------------------
------------------------------------------------------------
------------------------------------------------------------
------------------------------------------------------------
------------------------------------------------------------
D----------------------H-----------------------------------H
------------------------------------------------------------
---------------------------------------------------------G--
----------I-------------------------------------------------
-R---------------------------------KA-H----LV-------------G-
-----------------------NS-------------------------MG--------
-----------------------G----FIA-----------------------------
------------------------------------------------------------
------------------------------------------------------------
------------------------------------------------------------
------------------------------------------------------------
------------------------------------------------------------
------------------------------------------------------------
--------------------------------------LS-AL-----------------
----------MH------------------------------------------------
------------------------------------------------------------
------------------------------------------------------------
------------------------------------------------------------
----------------------------------------S-------------G-----
------------------D-R---------------------------------------
----------F-DKIT--------------------------------------------
------------------------------------------------------------
------------------------------------------------------------
-----------------------------------------------------------L
M-------------G-----------S--------G------------G----A------
------GP----V-----------STT---------------------------------
------------------------------------------------------------
------------------------------------------------------------
---------------------------PP-------IEIVRM------------------
-----------------------TN-F-------F-K-DPT--------I-EA------F
--------------R-------------------------N------LV-TW-F------
--------------L---------------YD-----EKVIG------------D-----
----------------------------SLE----E------I-------VRLRY-----
----Q--NI-------M-------------------------------------------
--------------------------------------------------KPE-------
-----VRE-L-----Y--PK----------------------------------------
------------------------------------------------------------
------------------------------------------------------------
---------------------------LF-------------------------------
--------------P-----Q------SPL------------------------------
------------------------------------------------------------
------------------------------------------------------------
------------E-----------------------------I-A---------I-----
-----P-------------------------V---------SA-L---------------
------------------------------------------------------------
-----------R---------------------------R-------I----K---Q---
-------------------------------------------D----------------
------------------------------------V----L------------------
-----I-------------------------------L----------------------
------------------------------------------------------------
------------------------------------------------------------
------------------------------------------------------------
--------HGY-------------------------------ED----------------
------------------------------------------------------------
---------------Q--------------------------------------------
-----------------------------------------F------------------
-----------------------V-------------------------------P----
------K-E------A----------------------SL------------F-------
-----------------------------------------LME-HI-------------
-P-------------------------------------------K-A------------
-------------------------------------------E-L-VM-----------
------------------------------------------I-----------------
------------------------------------------------------------
----------------K------------------------E-----C------------
----------------------------------------G-------------------
---H-----------W----------------FQ-IE-----------------------
-----------K-E----------------------------------------------
-----D-----R------------------------------------------------
---------F--------------------------------------------------
---------------------------------------V------E-------------
------------------------------------------------------------
---YVDQ-----------------------------------------------------
--F----------------------------IG-AR------------------------
------------------------------------------------------------
------------------------------------------------------------
------------------------------------------------------------
------------------------------------------------------------
------------------------------------------------------------
------------------------------------------------------------
------------------------------------------------------------
------------------------------------------------------------
------------------------------------------------------------
------------------------------------------------------------
------------------------------------------------------------
------------------------------------------------------------
------------------------------------------------------------
------------------------------------------------------------
------------------------------------------------------------
------------------------------------------------------------
------------------------------------------------------------
------------------------------------------------------------
--------------------------------------------------


>dash|P96965
------------------------------------------------------------
------------------------------------------------------------
------------------------------------------------------------
------------------------------------------------------------
------------------------------------------------------------
------------------------MANL--------------------------------
------------------------------------------------------------
------------------------------------------------------------
------------------------------------------------------------
--------------------------------------EI--------------------
------------------------------------------------------------
------------------------------------------------------------
------------------------------------------------------------
------------------------------------------------------------
------------------------------------------------------------
------------------------------------------------------------
------------------------------------------------------------
-------------------------GK---------------------------------
----------------------------SI------------------------------
--L-A-------------------------------------------------------
-------------------A----------------------------------------
---------------G--------------V---------------------------LT
--------------------------------------NYH-DV----------------
------------------------------------------------------------
------------------------------------------------------------
------------------------------------------------------------
------------------------------------------------------------
--------------------G---------------------E-----------------
------------------------------------------------------------
------------------------------------------------------------
--------G--Q--------------P---------VI----------------------
----------------------------------------LIH-----------------
------------------------------------------------------------
------------------------------------------------------------
------------------------------------------------------------
------------------------------------------------------------
------------------------------------------------------------
--------------------------GS-----------G--------------------
------------------------PG----------------------------------
-----------------------------------V-S----------------------
------------AYA----N-----W--------R-LT----------------------
------------------------------------------------------------
------------------------------------------------------------
------------------------------------------------------------
------------------------------------------------------------
----------------------------------IP-A----L-------------S---
-----------------------------KF-Y-R--------V----------------
-------------------------------------------------IAP-D--M---
------------------------------------------------------------
------------------------------------------------------VG----
-----FG----F----------------------TD-----------R----------P-
-------------------------------------------------E----------
------------------------------------------NYN-------------Y-
S------------------------------------------------KDS--------
--------------------WV------------------------------DHI-----
--I----GI-M-------------------------------------------------
------------------------------------------------------------
------------------------------------------------------------
------------------------------------------------------------
------------------------------------------------------------
D----------------------A-----------------------------------L
------------------------------------------------------------
---------------------------------------------------------E--
----------I-------------------------------------------------
-E---------------------------------KA-H----IV-------------G-
-----------------------NS-------------------------FG--------
-----------------------G----GLA-----------------------------
------------------------------------------------------------
------------------------------------------------------------
------------------------------------------------------------
------------------------------------------------------------
------------------------------------------------------------
------------------------------------------------------------
--------------------------------------IA-TA-----------------
----------LR------------------------------------------------
------------------------------------------------------------
------------------------------------------------------------
------------------------------------------------------------
----------------------------------------Y-------------S-----
------------------E-R---------------------------------------
----------V-DRMV--------------------------------------------
------------------------------------------------------------
------------------------------------------------------------
-----------------------------------------------------------L
M-------------G-----------A--------A------------G----T------
-------R----F-----------DV----------------------------------
------------------------------------------------------------
------------------------------------------------------------
---------------------------TE--------GLNAV------------------
-----------------------WG-Y-----------TPS--------I-EN------M
--------------R-------------------------N------LL-DI-F------
--------------A---------------YD-----RSLV-------------------
-----------------------------TD----E------L-------ARLRY-----
----E--AS-------I-------------------------------------------
--------------------------------------------------QPG-------
-----FQE-S-----F--SS----------------------------------------
------------------------------------------------------------
------------------------------------------------------------
---------------------------MF-------------------------------
--------------PEPRQRW------IDA------------------------------
------------------------------------------------------------
------------------------------------------------------------
------------------------------------------L-A---------S-----
-----S-------------------------D---------ED-I---------------
------------------------------------------------------------
-----------K---------------------------T-------L----P---N---
-------------------------------------------E----------------
------------------------------------T----L------------------
-----I-------------------------------I----------------------
------------------------------------------------------------
------------------------------------------------------------
------------------------------------------------------------
--------HGR-------------------------------ED----------------
------------------------------------------------------------
---------------Q--------------------------------------------
-----------------------------------------V------------------
-----------------------V-------------------------------P----
------L-S------S----------------------SL------------R-------
-----------------------------------------LGE-LI-------------
-D-------------------------------------------R-A------------
-------------------------------------------Q-L-HV-----------
------------------------------------------F-----------------
------------------------------------------------------------
----------------G------------------------R-----C------------
----------------------------------------G-------------------
---H-----------W----------------TQ-IE-----------------------
-----------Q-T----------------------------------------------
-----D-----R------------------------------------------------
---------F--------------------------------------------------
---------------------------------------N------R-------------
------------------------------------------------------------
---LVVE-----------------------------------------------------
--F----------------------------FN-EANTP---------------------
------------------------------------------------------------
------------------------------------------------------------
------------------------------------------------------------
------------------------------------------------------------
------------------------------------------------------------
---------------------------------------------KLV------------
------------------------------------------------------------
------------------------------------------------------------
----GR------------------------------------------------------
------------------------------------------------------------
------------------------------------------------------------
------------------------------------------------------------
------------------------------------------------------------
------------------------------------------------------------
--------------------------------------------------P---------
------------------------------------------------------------
------------------------------------------------------------
------------------------------------------------------------
--------------------------------------------------

>sp|P19076
------------------------------------------------------------
------------------------------------------------------------
------------------------------------------------------------
------------------------------------------------------------
------------------------------------------------------------
------------------------MN----------------------------------
------------------------------------------------------------
------------------------------------------------------------
------------------------------------------------------------
--------------------------------APQNSPEI--------------------
------------------------------------------------------------
------------------------------------------------------------
------------------------------------------------------------
------------------------------------------------------------
------------------------------------------------------------
------------------------------------------------------------
------------------------------------------------------------
-------------------------GR---------------------------------
----------------------------EI------------------------------
--I-A-------------------------------------------------------
-------------------A----------------------------------------
---------------G--------------I---------------------------RT
--------------------------------------NLH-DS----------------
------------------------------------------------------------
------------------------------------------------------------
------------------------------------------------------------
------------------------------------------------------------
--------------------G---------------------A-----------------
------------------------------------------------------------
------------------------------------------------------------
--------G--F--------------P---------LM----------------------
----------------------------------------MIH-----------------
------------------------------------------------------------
------------------------------------------------------------
------------------------------------------------------------
------------------------------------------------------------
------------------------------------------------------------
--------------------------GS-----------G--------------------
------------------------PG----------------------------------
-----------------------------------V-T----------------------
------------AWA----N-----W--------R-LV----------------------
------------------------------------------------------------
------------------------------------------------------------
------------------------------------------------------------
------------------------------------------------------------
----------------------------------MP-E----L-------------A---
-----------------------------KS-R-R--------V----------------
-------------------------------------------------IAP-D--M---
------------------------------------------------------------
------------------------------------------------------LG----
-----FG----Y----------------------SE-----------R----------P-
-------------------------------------------------A----------
------------------------------------------DAQ-------------Y-
N------------------------------------------------RDV--------
--------------------WV------------------------------DHA-----
--V----GV-L-------------------------------------------------
------------------------------------------------------------
------------------------------------------------------------
------------------------------------------------------------
------------------------------------------------------------
D----------------------A-----------------------------------L
------------------------------------------------------------
---------------------------------------------------------E--
----------I-------------------------------------------------
-E---------------------------------QA-D----LV-------------G-
-----------------------NS-------------------------FG--------
-----------------------G----GIA-----------------------------
------------------------------------------------------------
------------------------------------------------------------
------------------------------------------------------------
------------------------------------------------------------
------------------------------------------------------------
------------------------------------------------------------
--------------------------------------LA-LA-----------------
----------IR------------------------------------------------
------------------------------------------------------------
------------------------------------------------------------
------------------------------------------------------------
----------------------------------------H-------------P-----
------------------E-R---------------------------------------
----------V-RRLV--------------------------------------------
------------------------------------------------------------
------------------------------------------------------------
-----------------------------------------------------------L
M-------------G-----------S--------A------------G----V------
-------S----F-----------PI----------------------------------
------------------------------------------------------------
------------------------------------------------------------
---------------------------TE--------GLDAV------------------
-----------------------WG-Y-----------NPSF---------AE------M
--------------R-------------------------R------LL-DI-F------
--------------A---------------FD-----RNLV-------------------
-----------------------------ND----E------L-------AELRY-----
----Q--AS-------I-------------------------------------------
--------------------------------------------------RPG-------
-----FHE-S-----F--AA----------------------------------------
------------------------------------------------------------
------------------------------------------------------------
---------------------------MF-------------------------------
--------------PAPRQRW------VDG------------------------------
------------------------------------------------------------
------------------------------------------------------------
------------------------------------------L-A---------S-----
-----A-------------------------E---------AA-I---------------
------------------------------------------------------------
-----------R---------------------------A-------L----P---H---
-------------------------------------------E----------------
------------------------------------T----L------------------
-----V-------------------------------I----------------------
------------------------------------------------------------
------------------------------------------------------------
------------------------------------------------------------
--------HGR-------------------------------ED----------------
------------------------------------------------------------
---------------Q--------------------------------------------
-----------------------------------------I------------------
-----------------------I-------------------------------P----
------L-Q------T----------------------SL------------T-------
-----------------------------------------LAD-WI-------------
-A-------------------------------------------R-A------------
-------------------------------------------Q-L-HV-----------
------------------------------------------F-----------------
------------------------------------------------------------
----------------G------------------------Q-----C------------
----------------------------------------G-------------------
---H-----------W----------------TQ-IE-----------------------
-----------H-A----------------------------------------------
-----A-----R------------------------------------------------
---------F--------------------------------------------------
---------------------------------------A------S-------------
------------------------------------------------------------
---LVGD-----------------------------------------------------
--F----------------------------LA-EADAA---------------------
------------------------------------------------------------
------------------------------------------------------------
------------------------------------------------------------
------------------------------------------------------------
------------------------------------------------------------
---------------------------------------------AIS------------
------------------------------------------------------------
------------------------------------------------------------
------------------------------------------------------------
------------------------------------------------------------
------------------------------------------------------------
------------------------------------------------------------
------------------------------------------------------------
------------------------------------------------------------
------------------------------------------------------------
------------------------------------------------------------
------------------------------------------------------------
------------------------------------------------------------
--------------------------------------------------

>tr|K0C6T6
------------------------------------------------------------
------------------------------------------------------------
------------------------------------------------------------
------------------------------------------------------------
------------------------------------------------------------
------------------------------------------------------------
------------------------------------------------------------
------------------------------------------------------------
------------------------------------------------------------
------------------------------------------------------------
------------------------------------------------------------
------------------------------------------------------------
------------------------------------------------------------
------------------------------------------------------------
------------------------------------------------------------
------------------------------------------------------------
------------------------------------------------------------
-----MQ------------------TS---------------------------------
----------------------------NI------------------------------
--Q-T-------------------------------------------------------
-------------------G----------------------------------------
---------------S--------------F---------------------------NT
--------------------------------------FLN-EA----------------
------------------------------------------------------------
------------------------------------------------------------
------------------------------------------------------------
------------------------------------------------------------
--------------------G---------------------TD----------------
------------------------------------------------------------
------------------------------------------------------------
---K----D--T--------------S---------IL----------------------
----------------------------------------LLH-----------------
------------------------------------------------------------
------------------------------------------------------------
------------------------------------------------------------
------------------------------------------------------------
------------------------------------------------------------
--------------------------GS-----------G--------------------
------------------------PG----------------------------------
-----------------------------------A-N----------------------
------------AMS----N-----W--------Q-YA----------------------
------------------------------------------------------------
------------------------------------------------------------
------------------------------------------------------------
------------------------------------------------------------
----------------------------------LP-F----L-------------A---
-----------------------------EN-Y-H--------C----------------
-------------------------------------------------LAP-D--I---
------------------------------------------------------------
------------------------------------------------------AG----
-----FG----L----------------------SQ-----------H----------N-
-------------------------------------------------C----------
------------------------------------------PPN-GT---------SH-
W------------------------------------------------IDI--------
--------------------WV------------------------------QQQ-----
--I----DL-L-------------------------------------------------
------------------------------------------------------------
------------------------------------------------------------
------------------------------------------------------------
------------------------------------------------------------
D----------------------A-----------------------------------K
------------------------------------------------------------
---------------------------------------------------------G--
----------I-------------------------------------------------
-E---------------------------------QT-H----IV-------------G-
-----------------------NS-------------------------MG--------
-----------------------G----GVT-----------------------------
------------------------------------------------------------
------------------------------------------------------------
------------------------------------------------------------
------------------------------------------------------------
------------------------------------------------------------
------------------------------------------------------------
--------------------------------------LH-LL-----------------
----------NR------------------------------------------------
------------------------------------------------------------
------------------------------------------------------------
------------------------------------------------------------
----------------------------------------H-------------P-----
------------------E-R---------------------------------------
----------F-KKAV--------------------------------------------
------------------------------------------------------------
------------------------------------------------------------
-----------------------------------------------------------L
M-------------G-----------P--------V------------G----A------
-------P----F-----------AP----------------------------------
------------------------------------------------------------
------------------------------------------------------------
---------------------------TE--------GLTKG------------------
-----------------------WE-F-------Y-K-DPS--------K-EA------L
--------------E-------------------------Y------LI-TK-F------
--------------L---------------FD-----PSLL-------------G-----
---------------------------NDIA----S------I-------AAQRF-----
----D--NV-------M-------------------------------------------
--------------------------------------------------KDE-------
-----VRL-Q-----F--EA----------------------------------------
------------------------------------------------------------
------------------------------------------------------------
---------------------------MF-------------------------------
--------------SGGTKKG------IDA------------------------------
------------------------------------------------------------
------------------------------------------------------------
------------------------------------------F-V---------L-----
-----S-------------------------D---------DE-L---------------
------------------------------------------------------------
-----------N---------------------------N-------I----S---H---
-------------------------------------------Q----------------
------------------------------------M----L------------------
-----V-------------------------------T----------------------
------------------------------------------------------------
------------------------------------------------------------
------------------------------------------------------------
--------HAR-------------------------------ED----------------
------------------------------------------------------------
---------------F--------------------------------------------
-----------------------------------------F------------------
-----------------------I-------------------------------P----
------L-N------N----------------------AY------------H-------
-----------------------------------------LID-RI-------------
-P-------------------------------------------N-A------------
-------------------------------------------Q-L-HV-----------
------------------------------------------F-----------------
------------------------------------------------------------
----------------D------------------------H-----C------------
----------------------------------------G-------------------
---H-----------W----------------IQ-IE-----------------------
-----------K-K----------------------------------------------
-----K-----A------------------------------------------------
---------F--------------------------------------------------
---------------------------------------N------N-------------
------------------------------------------------------------
---LTKL-----------------------------------------------------
--F----------------------------FD-GMFDD---------------------
------------------------------------------------------------
------------------------------------------------------------
------------------------------------------------------------
------------------------------------------------------------
------------------------------------------------------------
------------------------------------------------------------
------------------------------------------------------------
------------------------------------------------------------
------------------------------------------------------------
------------------------------------------------------------
------------------------------------------------------------
------------------------------------------------------------
------------------------------------------------------------
------------------------------------------------------------
------------------------------------------------------------
------------------------------------------------------------
------------------------------------------------------------
------------------------------------------------------------
--------------------------------------------------

>dash|P77044
------------------------------------------------------------
------------------------------------------------------------
------------------------------------------------------------
------------------------------------------------------------
------------------------------------------------------------
------------------------M-----------------------------------
------------------------------------------------------------
------------------------------------------------------------
------------------------------------------------------------
------------------------------------------------------------
------------------------------------------------------------
------------------------------------------------------------
------------------------------------------------------------
------------------------------------------------------------
-------------S----------------------------------------------
------------------------------------------------------------
------Y------------Q----------------------------------------
PQTEAAT------------------SR---------------------------------
----------------------------FL------------------------------
--N-V-------------------------------------------------------
-------------------EE-A-------------------------------------
-------------GKT--------------L---------------------------RI
--------------------------------------HFN-DC----------------
------------------------------------------------------------
------------------------------------------------------------
------------------------------------------------------------
------------------------------------------------------------
--------------------G---------------------Q-----------------
------------------------------------------------------------
------------------------------------------------------------
---G----D--E--------------T---------VV----------------------
----------------------------------------LLH-----------------
------------------------------------------------------------
------------------------------------------------------------
------------------------------------------------------------
------------------------------------------------------------
------------------------------------------------------------
--------------------------GS-----------G--------------------
------------------------PG----------------------------------
-----------------------------------A-T----------------------
------------GWA----N-----F--------S-RN----------------------
------------------------------------------------------------
------------------------------------------------------------
------------------------------------------------------------
------------------------------------------------------------
----------------------------------ID-P----L-------------V---
---------------------------E-AG-Y-R--------V----------------
-------------------------------------------------ILL-D--C---
------------------------------------------------------------
------------------------------------------------------PG----
-----WG----K----------------------SD-----------S----------V-
-------------------------------------------------V----------
------------------------------------------NSG-------------S-
R------------------------------------------------SDL--------
--------------------NA------------------------------RIL-----
--K----SV-V-------------------------------------------------
------------------------------------------------------------
------------------------------------------------------------
------------------------------------------------------------
------------------------------------------------------------
D----------------------Q-----------------------------------L
------------------------------------------------------------
---------------------------------------------------------D--
----------I-------------------------------------------------
-A---------------------------------KI-H----LL-------------G-
-----------------------NS-------------------------MG--------
-----------------------G----HSS-----------------------------
------------------------------------------------------------
------------------------------------------------------------
------------------------------------------------------------
------------------------------------------------------------
------------------------------------------------------------
------------------------------------------------------------
--------------------------------------VA-FT-----------------
----------LK------------------------------------------------
------------------------------------------------------------
------------------------------------------------------------
------------------------------------------------------------
----------------------------------------W-------------P-----
------------------E-R---------------------------------------
----------V-GKLV--------------------------------------------
------------------------------------------------------------
------------------------------------------------------------
-----------------------------------------------------------L
M-------------G-----------G--------G------------T----G------
-------G----M-----------SLFT--------------------------------
------------------------------------------------------------
------------------------------------------------------------
----------PMP--------------TE--------GIKRL------------------
-----------------------NQ-L-------Y-R-QPT--------I-EN------L
--------------K-------------------------L------MM-DI-F------
--------------V---------------FD-----TSDL-------------------
-----------------------------TD----A------L-------FEARL-----
----N--NM-------L-------------------------------------------
-------------------------------------------------SRRD-------
-----HLE-N-----F--VK----------------------------------------
------------------------------------------------------------
------------------------------------------------------------
---------------------------SL-------------------------------
--------------E-----A----NPKQF------------------------------
------------------------------------------------------------
------------------------------------------------------------
------------------------------------------P-D---------F-----
-----G-------------------------P----------R-L---------------
------------------------------------------------------------
-----------A---------------------------E-------I----K---A---
-------------------------------------------Q----------------
------------------------------------T----L------------------
-----I-------------------------------V----------------------
------------------------------------------------------------
------------------------------------------------------------
------------------------------------------------------------
--------WGR-------------------------------ND----------------
------------------------------------------------------------
---------------R--------------------------------------------
-----------------------------------------F------------------
-----------------------V-------------------------------P----
------M-D------A----------------------GL------------R-------
-----------------------------------------LLS-GI-------------
-A-------------------------------------------G-S------------
-------------------------------------------E-L-HI-----------
------------------------------------------F-----------------
------------------------------------------------------------
----------------R------------------------D-----C------------
----------------------------------------G-------------------
---H-----------W----------------AQ-WE-----------------------
-----------H-A----------------------------------------------
-----D-----A------------------------------------------------
---------F--------------------------------------------------
---------------------------------------N------Q-------------
------------------------------------------------------------
---LVLN-----------------------------------------------------
--F----------------------------LA-R-------------------------
------------------------------------------------------------
-----------------------------------------------P------------
------------------------------------------------------------
------------------------------------------------------------
------------------------------------------------------------
------------------------------------------------------------
------------------------------------------------------------
------------------------------------------------------------
------------------------------------------------------------
------------------------------------------------------------
------------------------------------------------------------
------------------------------------------------------------
------------------------------------------------------------
------------------------------------------------------------
------------------------------------------------------------
------------------------------------------------------------
------------------------------------------------------------
------------------------------------------------------------
--------------------------------------------------


>sp|Q13QH4
------------------------------------------------------------
------------------------------------------------------------
------------------------------------------------------------
------------------------------------------------------------
------------------------------------------------------------
------------------------------------------------------------
------------------------------------------------------------
------------------------------------------------------------
------------------------------------------------------------
------------------------------------------------------------
------------------------------------------------------------
------------------------------------------------------------
------------------------------------------------------------
-----------------------------------------------------MTSNVS-
-------------A----------------------------------------------
------------------------------------------------------------
------------------------------------------------------------
-ITEAST------------------SK---------------------------------
----------------------------FV------------------------------
--R-I-------------------------------------------------------
-------------------KE-G-------------------------------------
-------------DGE--------------V---------------------------QL
--------------------------------------HYN-DA----------------
------------------------------------------------------------
------------------------------------------------------------
------------------------------------------------------------
------------------------------------------------------------
--------------------G---------------------Q-----------------
------------------------------------------------------------
------------------------------------------------------------
---G----A--E--------------T---------VV----------------------
----------------------------------------MLH-----------------
------------------------------------------------------------
------------------------------------------------------------
------------------------------------------------------------
------------------------------------------------------------
------------------------------------------------------------
--------------------------GS-----------G--------------------
------------------------PG----------------------------------
-----------------------------------A-S----------------------
------------GWA----N-----F--------N-RN----------------------
------------------------------------------------------------
------------------------------------------------------------
------------------------------------------------------------
------------------------------------------------------------
----------------------------------VE-P----L-------------V---
---------------------------A-AG-Y-R--------V----------------
-------------------------------------------------ILL-D--C---
------------------------------------------------------------
------------------------------------------------------LG----
-----WS----K----------------------SD-----------P----------V-
-------------------------------------------------V----------
------------------------------------------CDG-------------S-
R------------------------------------------------SEL--------
--------------------NA------------------------------RSL-----
--K----GL-L-------------------------------------------------
------------------------------------------------------------
------------------------------------------------------------
------------------------------------------------------------
------------------------------------------------------------
D----------------------A-----------------------------------L
------------------------------------------------------------
---------------------------------------------------------D--
----------I-------------------------------------------------
-E---------------------------------RV-H----II-------------G-
-----------------------NS-------------------------MG--------
-----------------------G----HSA-----------------------------
------------------------------------------------------------
------------------------------------------------------------
------------------------------------------------------------
------------------------------------------------------------
------------------------------------------------------------
------------------------------------------------------------
--------------------------------------VA-FA-----------------
----------LA------------------------------------------------
------------------------------------------------------------
------------------------------------------------------------
------------------------------------------------------------
----------------------------------------N-------------P-----
------------------Q-R---------------------------------------
----------V-GKLV--------------------------------------------
------------------------------------------------------------
------------------------------------------------------------
-----------------------------------------------------------L
M-------------G-----------G--------G------------T----G------
-------G----P-----------SQFV--------------------------------
------------------------------------------------------------
------------------------------------------------------------
----------PMP--------------TE--------GIKLL------------------
-----------------------QG-L-------Y-R-EPT--------I-DN------L
--------------K-------------------------R------MM-NV-F------
--------------V---------------FD-----ASAL-------------------
-----------------------------TD----D------L-------MQARL-----
----D--NM-------L-------------------------------------------
-------------------------------------------------ARRD-------
-----HLE-N-----F--VK----------------------------------------
------------------------------------------------------------
------------------------------------------------------------
---------------------------SL-------------------------------
--------------A-----A----NPKQF------------------------------
------------------------------------------------------------
------------------------------------------------------------
------------------------------------------N-D---------F-----
-----G-------------------------P----------R-L---------------
------------------------------------------------------------
-----------G---------------------------E-------I----A---A---
-------------------------------------------P----------------
------------------------------------T----L------------------
-----V-------------------------------I----------------------
------------------------------------------------------------
------------------------------------------------------------
------------------------------------------------------------
--------WGR-------------------------------DD----------------
------------------------------------------------------------
---------------R--------------------------------------------
-----------------------------------------F------------------
-----------------------V-------------------------------P----
------M-D------V----------------------GL------------R-------
-----------------------------------------LVA-GM-------------
-Q-------------------------------------------N-A------------
-------------------------------------------E-M-HI-----------
------------------------------------------F-----------------
------------------------------------------------------------
----------------S------------------------R-----C------------
----------------------------------------G-------------------
---H-----------W----------------AQ-WE-----------------------
-----------H-A----------------------------------------------
-----E-----K------------------------------------------------
---------F--------------------------------------------------
---------------------------------------N------R-------------
------------------------------------------------------------
---MVVD-----------------------------------------------------
--F----------------------------LA-H-------------------------
------------------------------------------------------------
------------------------------------------------------------
------------------------------------------------------------
------------------------------------------------------------
------------------------------------------------------------
------------------------------------------------------------
------------------------------------------------------------
------------------------------------------------------------
------------------------------------------------------------
------------------------------------------------------------
------------------------------------------------------------
------------------------------------------------------------
------------------------------------------------------------
------------------------------------------------------------
------------------------------------------------------------
------------------------------------------------------------
------------------------------------------------------------
------------------------------------------------------------
--------------------------------------------------
>sp|Q49KF8
------------------------------------------------------------
------------------------------------------------------------
------------------------------------------------------------
------------------------------------------------------------
------------------------------------------------------------
------------------------------------------------------------
------------------------------------------------------------
------------------------------------------------------------
------------------------------------------------------------
------------------------------------------------------------
------------------------------------------------------------
------------------------------------------------------------
------------------------------------------------------------
---------------------------------------------------------MT-
-------------A----------------------------------------------
------------------------------------------------------------
------------------------------------------------------------
-ITEKET------------------SK---------------------------------
----------------------------FV------------------------------
--R-I-------------------------------------------------------
-------------------QD-G-------------------------------------
-------------DLD--------------L---------------------------NI
--------------------------------------HYN-DC----------------
------------------------------------------------------------
------------------------------------------------------------
------------------------------------------------------------
------------------------------------------------------------
--------------------G---------------------E-----------------
------------------------------------------------------------
------------------------------------------------------------
---G----K--E--------------T---------VV----------------------
----------------------------------------MLH-----------------
------------------------------------------------------------
------------------------------------------------------------
------------------------------------------------------------
------------------------------------------------------------
------------------------------------------------------------
--------------------------GS-----------G--------------------
------------------------PG----------------------------------
-----------------------------------A-S----------------------
------------GWA----N-----F--------N-RN----------------------
------------------------------------------------------------
------------------------------------------------------------
------------------------------------------------------------
------------------------------------------------------------
----------------------------------IE-P----L-------------V---
---------------------------N-AG-F-R--------V----------------
-------------------------------------------------ILM-D--C---
------------------------------------------------------------
------------------------------------------------------PG----
-----WS----K----------------------SD-----------S----------I-
-------------------------------------------------V----------
------------------------------------------STG-------------S-
R------------------------------------------------SDL--------
--------------------NA------------------------------RVL-----
--K----GL-V-------------------------------------------------
------------------------------------------------------------
------------------------------------------------------------
------------------------------------------------------------
------------------------------------------------------------
D----------------------K-----------------------------------L
------------------------------------------------------------
---------------------------------------------------------D--
----------L-------------------------------------------------
-D---------------------------------KI-H----IL-------------G-
-----------------------NS-------------------------MG--------
-----------------------G----HTA-----------------------------
------------------------------------------------------------
------------------------------------------------------------
------------------------------------------------------------
------------------------------------------------------------
------------------------------------------------------------
------------------------------------------------------------
--------------------------------------VA-FS-----------------
----------LT------------------------------------------------
------------------------------------------------------------
------------------------------------------------------------
------------------------------------------------------------
----------------------------------------W-------------P-----
------------------E-R---------------------------------------
----------V-GKLV--------------------------------------------
------------------------------------------------------------
------------------------------------------------------------
-----------------------------------------------------------L
M-------------G-----------G--------G------------T----G------
-------G----V-----------SPFV--------------------------------
------------------------------------------------------------
------------------------------------------------------------
----------PMP--------------SE--------GIKLL------------------
-----------------------NG-L-------Y-R-EPT--------I-EN------L
--------------K-------------------------K------MM-SI-F------
--------------V---------------YD-----TSDL-------------------
-----------------------------TE----E------L-------FQTRL-----
----D--NM-------L-------------------------------------------
-------------------------------------------------ARKD-------
-----HLE-N-----F--TA----------------------------------------
------------------------------------------------------------
------------------------------------------------------------
---------------------------SL-------------------------------
--------------A-----A----NLKQF------------------------------
------------------------------------------------------------
------------------------------------------------------------
------------------------------------------P-D---------F-----
-----G-------------------------H----------R-L---------------
------------------------------------------------------------
-----------G---------------------------E-------I----N---A---
-------------------------------------------E----------------
------------------------------------T----L------------------
-----V-------------------------------I----------------------
------------------------------------------------------------
------------------------------------------------------------
------------------------------------------------------------
--------WGR-------------------------------ND----------------
------------------------------------------------------------
---------------R--------------------------------------------
-----------------------------------------F------------------
-----------------------V-------------------------------P----
------L-D------T----------------------GL------------R-------
-----------------------------------------LVA-GI-------------
-S-------------------------------------------N-S------------
-------------------------------------------Q-L-HV-----------
------------------------------------------F-----------------
------------------------------------------------------------
----------------N------------------------K-----C------------
----------------------------------------G-------------------
---H-----------W----------------AQ-WE-----------------------
-----------H-A----------------------------------------------
-----D-----T------------------------------------------------
---------F--------------------------------------------------
---------------------------------------N------R-------------
------------------------------------------------------------
---MVLD-----------------------------------------------------
--F----------------------------LT-H-------------------------
------------------------------------------------------------
------------------------------------------------------------
------------------------------------------------------------
------------------------------------------------------------
------------------------------------------------------------
------------------------------------------------------------
------------------------------------------------------------
------------------------------------------------------------
------------------------------------------------------------
------------------------------------------------------------
------------------------------------------------------------
------------------------------------------------------------
------------------------------------------------------------
------------------------------------------------------------
------------------------------------------------------------
------------------------------------------------------------
------------------------------------------------------------
------------------------------------------------------------
--------------------------------------------------

>sp|P47229
------------------------------------------------------------
------------------------------------------------------------
------------------------------------------------------------
------------------------------------------------------------
------------------------------------------------------------
------------------------M-----------------------------------
------------------------------------------------------------
------------------------------------------------------------
------------------------------------------------------------
------------------------------------------------------------
------------------------------------------------------------
------------------------------------------------------------
------------------------------------------------------------
------------------------------------------------------------
---------T---A----------------------------------------------
------------------------------------------------------------
------------------------------------------------------------
-LTESST------------------SK---------------------------------
----------------------------FV------------------------------
--K-I-------------------------------------------------------
-------------------NEKG-------------------------------------
-------------FSD--------------F---------------------------NI
--------------------------------------HYN-EA----------------
------------------------------------------------------------
------------------------------------------------------------
------------------------------------------------------------
------------------------------------------------------------
--------------------G---------------------N-----------------
------------------------------------------------------------
------------------------------------------------------------
--------G--E--------------T---------VI----------------------
----------------------------------------MLH-----------------
------------------------------------------------------------
------------------------------------------------------------
------------------------------------------------------------
------------------------------------------------------------
------------------------------------------------------------
--------------------------GG-----------G--------------------
------------------------PG----------------------------------
-----------------------------------A-G----------------------
------------GWS----N-----Y--------Y-RN----------------------
------------------------------------------------------------
------------------------------------------------------------
------------------------------------------------------------
------------------------------------------------------------
----------------------------------VG-P----F-------------V---
---------------------------D-AG-Y-R--------V----------------
-------------------------------------------------ILK-D--S---
------------------------------------------------------------
------------------------------------------------------PG----
-----FN----K----------------------SD-----------A----------V-
-------------------------------------------------V----------
------------------------------------------MDE-------------Q-
R------------------------------------------------GLV--------
--------------------NA------------------------------RAV-----
--K----GL-M-------------------------------------------------
------------------------------------------------------------
------------------------------------------------------------
------------------------------------------------------------
------------------------------------------------------------
D----------------------A-----------------------------------L
------------------------------------------------------------
---------------------------------------------------------D--
----------I-------------------------------------------------
-D---------------------------------RA-H----LV-------------G-
-----------------------NS-------------------------MG--------
-----------------------G----ATA-----------------------------
------------------------------------------------------------
------------------------------------------------------------
------------------------------------------------------------
------------------------------------------------------------
------------------------------------------------------------
------------------------------------------------------------
--------------------------------------LN-FA-----------------
----------LE------------------------------------------------
------------------------------------------------------------
------------------------------------------------------------
------------------------------------------------------------
----------------------------------------Y-------------P-----
------------------D-R---------------------------------------
----------I-GKLI--------------------------------------------
------------------------------------------------------------
------------------------------------------------------------
-----------------------------------------------------------L
M-------------G-----------P--------G------------G----L------
-------G----P-----------SMFA--------------------------------
------------------------------------------------------------
------------------------------------------------------------
----------PMP--------------ME--------GIKLL------------------
-----------------------FK-L-------Y-A-EPS--------Y-ET------L
--------------K-------------------------Q------ML-QV-F------
--------------L---------------YD-----QSLI-------------------
-----------------------------TE----E------L-------LQGRW-----
----E--AI-------Q-------------------------------------------
-------------------------------------------------RQPE-------
-----HLK-N-----F--LI----------------------------------------
------------------------------------------------------------
------------------------------------------------------------
---------------------------SA-------------------------------
--------------Q-----K----APLST------------------------------
------------------------------------------------------------
------------------------------------------------------------
------------------------------------------W-D---------V-----
-----T-------------------------A----------R-L---------------
------------------------------------------------------------
-----------G---------------------------E-------I----K---A---
-------------------------------------------K----------------
------------------------------------T----F------------------
-----I-------------------------------T----------------------
------------------------------------------------------------
------------------------------------------------------------
------------------------------------------------------------
--------WGR-------------------------------DD----------------
------------------------------------------------------------
---------------R--------------------------------------------
-----------------------------------------F------------------
-----------------------V-------------------------------P----
------L-D------H----------------------GL------------K-------
-----------------------------------------LLW-NI-------------
-D-------------------------------------------D-A------------
-------------------------------------------R-L-HV-----------
------------------------------------------F-----------------
------------------------------------------------------------
----------------S------------------------K-----C------------
----------------------------------------G-------------------
---H-----------W----------------AQ-WE-----------------------
-----------H-A----------------------------------------------
-----D-----E------------------------------------------------
---------F--------------------------------------------------
---------------------------------------N------R-------------
------------------------------------------------------------
---LVID-----------------------------------------------------
--F----------------------------LR-HA------------------------
------------------------------------------------------------
------------------------------------------------------------
------------------------------------------------------------
------------------------------------------------------------
------------------------------------------------------------
------------------------------------------------------------
------------------------------------------------------------
------------------------------------------------------------
------------------------------------------------------------
------------------------------------------------------------
------------------------------------------------------------
------------------------------------------------------------
------------------------------------------------------------
------------------------------------------------------------
------------------------------------------------------------
------------------------------------------------------------
------------------------------------------------------------
------------------------------------------------------------
--------------------------------------------------

>sp|A1VUV0
------------------------------------------------------------
------------------------------------------------------------
------------------------------------------------------------
------------------------------------------------------------
------------------------------------------------------------
------------------------M-----------------------------------
------------------------------------------------------------
------------------------------------------------------------
------------------------------------------------------------
------------------------------------------------------------
------------------------------------------------------------
------------------------------------------------------------
------------------------------------------------------------
------------------------------------------------------------
---------T---A----------------------------------------------
------------------------------------------------------------
------------------------------------------------------------
-LTESST------------------SK---------------------------------
----------------------------FV------------------------------
--K-I-------------------------------------------------------
-------------------NEKG-------------------------------------
-------------FSD--------------F---------------------------QI
--------------------------------------HYN-EA----------------
------------------------------------------------------------
------------------------------------------------------------
------------------------------------------------------------
------------------------------------------------------------
--------------------G---------------------N-----------------
------------------------------------------------------------
------------------------------------------------------------
--------G--E--------------T---------VI----------------------
----------------------------------------MLH-----------------
------------------------------------------------------------
------------------------------------------------------------
------------------------------------------------------------
------------------------------------------------------------
------------------------------------------------------------
--------------------------GG-----------G--------------------
------------------------PG----------------------------------
-----------------------------------A-G----------------------
------------GWS----N-----Y--------Y-RN----------------------
------------------------------------------------------------
------------------------------------------------------------
------------------------------------------------------------
------------------------------------------------------------
----------------------------------IG-A----F-------------V---
---------------------------E-AG-Y-R--------V----------------
-------------------------------------------------ILK-D--S---
------------------------------------------------------------
------------------------------------------------------PG----
-----FN----K----------------------SD-----------A----------V-
-------------------------------------------------V----------
------------------------------------------MDE-------------Q-
R------------------------------------------------GLV--------
--------------------NA------------------------------RAV-----
--K----GL-M-------------------------------------------------
------------------------------------------------------------
------------------------------------------------------------
------------------------------------------------------------
------------------------------------------------------------
D----------------------A-----------------------------------L
------------------------------------------------------------
---------------------------------------------------------D--
----------I-------------------------------------------------
-D---------------------------------RA-H----LV-------------G-
-----------------------NS-------------------------MG--------
-----------------------G----ATA-----------------------------
------------------------------------------------------------
------------------------------------------------------------
------------------------------------------------------------
------------------------------------------------------------
------------------------------------------------------------
------------------------------------------------------------
--------------------------------------LN-FA-----------------
----------LE------------------------------------------------
------------------------------------------------------------
------------------------------------------------------------
------------------------------------------------------------
----------------------------------------Y-------------P-----
------------------D-R---------------------------------------
----------I-GKLI--------------------------------------------
------------------------------------------------------------
------------------------------------------------------------
-----------------------------------------------------------L
M-------------G-----------P--------G------------G----L------
-------G----P-----------SMFA--------------------------------
------------------------------------------------------------
------------------------------------------------------------
----------PMP--------------ME--------GIKLL------------------
-----------------------FK-L-------Y-A-EPS--------Y-ET------L
--------------K-------------------------Q------ML-QV-F------
--------------L---------------YD-----QSLI-------------------
-----------------------------TE----E------L-------LQGRW-----
----E--AI-------Q-------------------------------------------
-------------------------------------------------RNPE-------
-----HLK-N-----F--LV----------------------------------------
------------------------------------------------------------
------------------------------------------------------------
---------------------------SA-------------------------------
--------------Q-----K----APLST------------------------------
------------------------------------------------------------
------------------------------------------------------------
------------------------------------------W-D---------V-----
-----S-------------------------A----------R-L---------------
------------------------------------------------------------
-----------G---------------------------E-------I----K---A---
-------------------------------------------K----------------
------------------------------------T----F------------------
-----I-------------------------------T----------------------
------------------------------------------------------------
------------------------------------------------------------
------------------------------------------------------------
--------WGR-------------------------------DD----------------
------------------------------------------------------------
---------------R--------------------------------------------
-----------------------------------------F------------------
-----------------------V-------------------------------P----
------L-D------H----------------------GL------------K-------
-----------------------------------------LVW-GI-------------
-N-------------------------------------------D-A------------
-------------------------------------------R-L-HV-----------
------------------------------------------F-----------------
------------------------------------------------------------
----------------S------------------------K-----C------------
----------------------------------------G-------------------
---H-----------W----------------AQ-WE-----------------------
-----------H-A----------------------------------------------
-----D-----E------------------------------------------------
---------F--------------------------------------------------
---------------------------------------N------R-------------
------------------------------------------------------------
---LVID-----------------------------------------------------
--F----------------------------LR-HA------------------------
------------------------------------------------------------
------------------------------------------------------------
------------------------------------------------------------
------------------------------------------------------------
------------------------------------------------------------
------------------------------------------------------------
------------------------------------------------------------
------------------------------------------------------------
------------------------------------------------------------
------------------------------------------------------------
------------------------------------------------------------
------------------------------------------------------------
------------------------------------------------------------
------------------------------------------------------------
------------------------------------------------------------
------------------------------------------------------------
------------------------------------------------------------
------------------------------------------------------------
--------------------------------------------------
>sp|Q2VLB9
------------------------------------------------------------
------------------------------------------------------------
------------------------------------------------------------
------------------------------------------------------------
------------------------------------------------------------
------------------------M-----------------------------------
------------------------------------------------------------
------------------------------------------------------------
------------------------------------------------------------
------------------------------------------------------------
------------------------------------------------------------
------------------------------------------------------------
------------------------------------------------------------
------------------------------------------------------------
---------T---E----------------------------------------------
------------------------------------------------------------
------------------------------------------------------------
-LSESTT------------------SK---------------------------------
----------------------------FV------------------------------
--T-I-------------------------------------------------------
-------------------NEKG-------------------------------------
-------------LSN--------------F---------------------------RI
--------------------------------------HLN-DA----------------
------------------------------------------------------------
------------------------------------------------------------
------------------------------------------------------------
------------------------------------------------------------
--------------------G---------------------Q-----------------
------------------------------------------------------------
------------------------------------------------------------
--------G--E--------------A---------VI----------------------
----------------------------------------MLH-----------------
------------------------------------------------------------
------------------------------------------------------------
------------------------------------------------------------
------------------------------------------------------------
------------------------------------------------------------
--------------------------GG-----------G--------------------
------------------------PG----------------------------------
-----------------------------------A-G----------------------
------------GWS----N-----Y--------Y-RN----------------------
------------------------------------------------------------
------------------------------------------------------------
------------------------------------------------------------
------------------------------------------------------------
----------------------------------IG-P----F-------------V---
---------------------------A-AG-Y-R--------V----------------
-------------------------------------------------ILP-D--A---
------------------------------------------------------------
------------------------------------------------------PG----
-----FN----K----------------------SD-----------A----------V-
-------------------------------------------------V----------
------------------------------------------MDE-------------Q-
R------------------------------------------------GLV--------
--------------------NA------------------------------RAV-----
--K----GM-M-------------------------------------------------
------------------------------------------------------------
------------------------------------------------------------
------------------------------------------------------------
------------------------------------------------------------
D----------------------A-----------------------------------L
------------------------------------------------------------
---------------------------------------------------------G--
----------I-------------------------------------------------
-D---------------------------------KA-H----LV-------------G-
-----------------------NS-------------------------MG--------
-----------------------G----AGA-----------------------------
------------------------------------------------------------
------------------------------------------------------------
------------------------------------------------------------
------------------------------------------------------------
------------------------------------------------------------
------------------------------------------------------------
--------------------------------------LN-FA-----------------
----------LE------------------------------------------------
------------------------------------------------------------
------------------------------------------------------------
------------------------------------------------------------
----------------------------------------Y-------------P-----
------------------E-R---------------------------------------
----------T-GKVI--------------------------------------------
------------------------------------------------------------
------------------------------------------------------------
-----------------------------------------------------------L
M-------------G-----------P--------G------------G----L------
-------G----A-----------SLFN--------------------------------
------------------------------------------------------------
------------------------------------------------------------
----------PMP--------------ME--------GIKLL------------------
-----------------------FK-L-------Y-A-EPS--------L-ET------L
--------------K-------------------------Q------ML-NV-F------
--------------M---------------FD-----QSLI-------------------
-----------------------------TD----E------L-------LQGRW-----
----A--NI-------Q-------------------------------------------
-------------------------------------------------RNPE-------
-----HLK-N-----F--IL----------------------------------------
------------------------------------------------------------
------------------------------------------------------------
---------------------------SA-------------------------------
--------------Q-----K----VPLSA------------------------------
------------------------------------------------------------
------------------------------------------------------------
------------------------------------------W-D---------V-----
-----S-------------------------P----------R-L---------------
------------------------------------------------------------
-----------G---------------------------E-------I----K---A---
-------------------------------------------K----------------
------------------------------------T----L------------------
-----V-------------------------------T----------------------
------------------------------------------------------------
------------------------------------------------------------
------------------------------------------------------------
--------WGR-------------------------------DD----------------
------------------------------------------------------------
---------------R--------------------------------------------
-----------------------------------------F------------------
-----------------------V-------------------------------P----
------L-D------H----------------------GL------------K-------
-----------------------------------------LVA-NM-------------
-P-------------------------------------------D-A------------
-------------------------------------------Q-L-HV-----------
------------------------------------------F-----------------
------------------------------------------------------------
----------------P------------------------R-----C------------
----------------------------------------G-------------------
---H-----------W----------------AQ-WE-----------------------
-----------H-A----------------------------------------------
-----D-----A------------------------------------------------
---------F--------------------------------------------------
---------------------------------------N------R-------------
------------------------------------------------------------
---LTLD-----------------------------------------------------
--F----------------------------LA-NG------------------------
------------------------------------------------------------
------------------------------------------------------------
------------------------------------------------------------
------------------------------------------------------------
------------------------------------------------------------
------------------------------------------------------------
------------------------------------------------------------
------------------------------------------------------------
------------------------------------------------------------
------------------------------------------------------------
------------------------------------------------------------
------------------------------------------------------------
------------------------------------------------------------
------------------------------------------------------------
------------------------------------------------------------
------------------------------------------------------------
------------------------------------------------------------
------------------------------------------------------------
--------------------------------------------------


>dash|P9WNH5
------------------------------------------------------------
------------------------------------------------------------
------------------------------------------------------------
------------------------------------------------------------
------------------------------------------------------------
------------------------------------------------------------
------------------------------------------------------------
------------------------------------------------------------
------------------------------------------------------------
--------------------------------------------------------MTAT
EE----------------------------------------------------------
------------------------------------------------------------
------------------------------------------------------------
------------------------------------------------------------
------------------------------------------------------------
------------------------------------------------------------
------------------------------------------------------------
-LTFEST------------------SR---------------------------------
----------------------------FA------------------------------
--E-V-------------------------------------------------------
-------------------DV-D-------------------------------------
--------------GP--------------L---------------------------KL
--------------------------------------HYH-EA----------------
------------------------------------------------------------
------------------------------------------------------------
------------------------------------------------------------
------------------------------------------------------------
--------------------G---------------------VG----------------
------------------------------------------------------------
------------------------------------------------------------
---N----D--Q--------------T---------VV----------------------
----------------------------------------LLH-----------------
------------------------------------------------------------
------------------------------------------------------------
------------------------------------------------------------
------------------------------------------------------------
------------------------------------------------------------
--------------------------GG-----------G--------------------
------------------------PG----------------------------------
-----------------------------------A-A----------------------
------------SWT----N-----F--------S-RN----------------------
------------------------------------------------------------
------------------------------------------------------------
------------------------------------------------------------
------------------------------------------------------------
----------------------------------IA-V----L-------------A---
-----------------------------RH-F-H--------V----------------
-------------------------------------------------LAV-D--Q---
------------------------------------------------------------
------------------------------------------------------PG----
-----YG----H----------------------SD-----------K----------R-
-------------------------------------------------A----------
------------------------------------------EHG-------------Q-
F------------------------------------------------NRY--------
--------------------AA------------------------------MAL-----
--K----GL-F-------------------------------------------------
------------------------------------------------------------
------------------------------------------------------------
------------------------------------------------------------
------------------------------------------------------------
D----------------------Q-----------------------------------L
------------------------------------------------------------
---------------------------------------------------------G--
----------L-------------------------------------------------
-G---------------------------------RV-P----LV-------------G-
-----------------------NS-------------------------LG--------
-----------------------G----GTA-----------------------------
------------------------------------------------------------
------------------------------------------------------------
------------------------------------------------------------
------------------------------------------------------------
------------------------------------------------------------
------------------------------------------------------------
--------------------------------------VR-FA-----------------
----------LD------------------------------------------------
------------------------------------------------------------
------------------------------------------------------------
------------------------------------------------------------
----------------------------------------Y-------------P-----
------------------A-R---------------------------------------
----------A-GRLV--------------------------------------------
------------------------------------------------------------
------------------------------------------------------------
-----------------------------------------------------------L
M-------------G-----------P--------G------------G----L------
-------S----I-----------NLFA--------------------------------
------------------------------------------------------------
------------------------------------------------------------
----------PDP--------------TE--------GVKRL------------------
-----------------------SK-F-------S-V-APT--------R-EN------L
--------------E-------------------------A------FL-RV-M------
--------------V---------------YD-----KNLI-------------------
-----------------------------TP----E------L-------VDQRF-----
----A--LA-------S-------------------------------------------
--------------------------------------------------TPE-------
-----SLT-A-----T--RA----------------------------------------
------------------------------------------------------------
------------------------------------------------------------
---------------------------MG-------------------------------
--------------K-----S------FAG------------------------------
------------------------------------------------------------
--------------------------------------A---------------------
-------DF-E-A-----------------------------G-M---------M-----
-----W-------------------------R----------E-V---------------
------------------------------------------------------------
-----------Y---------------------------R-------L----R---Q---
-------------------------------------------P----------------
------------------------------------V----L------------------
-----L-------------------------------I----------------------
------------------------------------------------------------
------------------------------------------------------------
------------------------------------------------------------
--------WGR-------------------------------ED----------------
------------------------------------------------------------
---------------R--------------------------------------------
-----------------------------------------V------------------
-----------------------N-------------------------------P----
------L-D------G----------------------AL------------V-------
-----------------------------------------ALK-TI-------------
-P-------------------------------------------R-A------------
-------------------------------------------Q-L-HV-----------
------------------------------------------F-----------------
------------------------------------------------------------
----------------G------------------------Q-----C------------
----------------------------------------G-------------------
---H-----------W----------------VQ-VE-----------------------
-----------K-F----------------------------------------------
-----D-----E------------------------------------------------
---------F--------------------------------------------------
---------------------------------------N------K-------------
------------------------------------------------------------
---LTIE-----------------------------------------------------
--F----------------------------LG-GGR-----------------------
------------------------------------------------------------
------------------------------------------------------------
------------------------------------------------------------
------------------------------------------------------------
------------------------------------------------------------
------------------------------------------------------------
------------------------------------------------------------
------------------------------------------------------------
------------------------------------------------------------
------------------------------------------------------------
------------------------------------------------------------
------------------------------------------------------------
------------------------------------------------------------
------------------------------------------------------------
------------------------------------------------------------
------------------------------------------------------------
------------------------------------------------------------
------------------------------------------------------------
--------------------------------------------------

>ho|UniRef50_A0A2Z5JZ48
------------------------------------------------------------
------------------------------------------------------------
------------------------------------------------------------
------------------------------------------------------------
------------------------------------------------------------
------------------------------------------------------------
------------------------------------------------------------
------------------------------------------------------------
------------------------------------------------------------
------------------------------------------------------------
------------------------------------------------------------
-----------------------------------------------------------T
------------------------------------------------------------
------------------------------------------------------------
------------------------------------------------------------
------------------------------------------------------------
------------------------------------------------------------
-------------------------SK---------------------------------
----------------------------YV------------------------------
--Q-T-------------------------------------------------------
-------------------A----------------------------------------
---------------K--------------W---------------------------KL
--------------------------------------HYN-EA----------------
------------------------------------------------------------
------------------------------------------------------------
------------------------------------------------------------
------------------------------------------------------------
--------------------G---------------------D-----------------
------------------------------------------------------------
------------------------------------------------------------
--------G--H--------------P---------LI----------------------
----------------------------------------LLH-----------------
------------------------------------------------------------
------------------------------------------------------------
------------------------------------------------------------
------------------------------------------------------------
------------------------------------------------------------
--------------------------GG-----------G--------------------
------------------------AG----------------------------------
-----------------------------------A-G----------------------
------------GWS----N-----Y--------S-RN----------------------
------------------------------------------------------------
------------------------------------------------------------
------------------------------------------------------------
------------------------------------------------------------
----------------------------------IP-F----L-------------A---
-----------------------------RH-Y-R--------V----------------
-------------------------------------------------IAI-D--M---
------------------------------------------------------------
------------------------------------------------------PG----
-----WG----K----------------------SD-----------T----------A-
-------------------------------------------------VPG--------
------------------------------------------------------------
-------------------------------------------------DRD--------
--------------------HV------------------------------EAL-----
--E----LA-L-------------------------------------------------
------------------------------------------------------------
------------------------------------------------------------
------------------------------------------------------------
------------------------------------------------------------
D----------------------A-----------------------------------L
------------------------------------------------------------
---------------------------------------------------------E--
----------L-------------------------------------------------
-D---------------------------------QV-A----IV-------------G-
-----------------------NS-------------------------LG--------
-----------------------G----RTA-----------------------------
------------------------------------------------------------
------------------------------------------------------------
------------------------------------------------------------
------------------------------------------------------------
------------------------------------------------------------
------------------------------------------------------------
--------------------------------------LR-FT-----------------
----------AH------------------------------------------------
------------------------------------------------------------
------------------------------------------------------------
------------------------------------------------------------
----------------------------------------H-------------P-----
------------------E-R---------------------------------------
----------V-SHLI--------------------------------------------
------------------------------------------------------------
------------------------------------------------------------
-----------------------------------------------------------P
M-------------G-----------A--------P------------A----P------
-------G----V-----------NVLG--------PP----------------------
------------------------------------------------------------
------------------------------------------------------------
----------NDK--------------TD--------GILPL------------------
-----------------------VR-A-------Y-F-DPSP---------KN------F
--------------Q-------------------------A------MV-AA-F------
--------------A---------------YD-----PALA-------------------
-----------------------------ED---AD------L-------ARARS-----
----E--AALA-------------------------------------------------
--------------------------------------------------RPD-------
-----HLE-N-----M--RL----------------------------------------
------------------------------------------------------------
------------------------------------------------------------
---------------------------AL-------------------------------
--------------P-----T----GDLNG------------------------------
------------------------------------------------------------
----------PP------------------------------------------------
----------Q-----------------------------LFQ-D---------L-----
-----V-------------------------P----------L-L---------------
------------------------------------------------------------
-----------A---------------------------E-------L----T---V---
-------------------------------------------P----------------
------------------------------------T----L------------------
-----I-------------------------------V----------------------
------------------------------------------------------------
------------------------------------------------------------
------------------------------------------------------------
--------QGR-------------------------------ND----------------
------------------------------------------------------------
---------------R--------------------------------------------
-----------------------------------------A------------------
-----------------------V-------------------------------H----
------F-E------N----------------------AL------------R-------
-----------------------------------------LMA-MI-------------
-P-------------------------------------------S-S------------
-------------------------------------------R-L-YL-----------
------------------------------------------I-----------------
------------------------------------------------------------
----------------N------------------------N-----C------------
----------------------------------------G-------------------
---H-----------W----------------AQ-ME-----------------------
-----------H-S----------------------------------------------
-----E-----E------------------------------------------------
---------F--------------------------------------------------
---------------------------------------N------R-------------
------------------------------------------------------------
---VVHE-----------------------------------------------------
--F----------------------------IS---------------------------
------------------------------------------------------------
------------------------------------------------------------
------------------------------------------------------------
------------------------------------------------------------
------------------------------------------------------------
------------------------------------------------------------
------------------------------------------------------------
------------------------------------------------------------
------------------------------------------------------------
-------------------------------------------------------A----
------------------------------------------------------------
------------------------------------------------------------
------------------------------------------------------------
------------------------------------------------------------
------------------------------------------------------------
------------------------------------------------------------
------------------------------------------------------------
------------------------------------------------------------
--------------------------------------------------
>ho|UniRef50_D9VEE5
------------------------------------------------------------
------------------------------------------------------------
------------------------------------------------------------
------------------------------------------------------------
------------------------------------------------------------
------------------------------------------------------------
------------------------------------------------------------
------------------------------------------------------------
------------------------------------------------------------
------------------------------------------------------------
------------------------------------------------------------
------------------------------------------------------------
------------------------------------------------------------
------------------------------------------------------------
------------------------------------------------------------
------------------------------------------------------------
------------------------------------------------------------
--T----------------------SR---------------------------------
----------------------------YV------------------------------
--R-T-------------------------------------------------------
-------------------R----------------------------------------
---------------D--------------W---------------------------KI
--------------------------------------HYH-EA----------------
------------------------------------------------------------
------------------------------------------------------------
------------------------------------------------------------
------------------------------------------------------------
--------------------G---------------------E-----------------
------------------------------------------------------------
------------------------------------------------------------
--------G--H--------------P---------LI----------------------
----------------------------------------LLH-----------------
------------------------------------------------------------
------------------------------------------------------------
------------------------------------------------------------
------------------------------------------------------------
------------------------------------------------------------
--------------------------GG-----------G--------------------
------------------------PG----------------------------------
-----------------------------------A-T----------------------
------------GWS----N-----Y--------S-PN----------------------
------------------------------------------------------------
------------------------------------------------------------
------------------------------------------------------------
------------------------------------------------------------
----------------------------------IE-A----L-------------S---
-----------------------------RN-F-R--------V----------------
-------------------------------------------------IAP-D--M---
------------------------------------------------------------
------------------------------------------------------PG----
-----WG----D----------------------SD-----------G----------A-
-------------------------------------------------D----------
----------------------------------------------------------F-
A------------------------------------------------TLD--------
--------------------HV------------------------------EAA-----
--T----QL-L-------------------------------------------------
------------------------------------------------------------
------------------------------------------------------------
------------------------------------------------------------
------------------------------------------------------------
D----------------------A-----------------------------------L
------------------------------------------------------------
---------------------------------------------------------D--
----------I-------------------------------------------------
-E---------------------------------KA-A----FV-------------G-
-----------------------NS-------------------------MG--------
-----------------------G----HTS-----------------------------
------------------------------------------------------------
------------------------------------------------------------
------------------------------------------------------------
------------------------------------------------------------
------------------------------------------------------------
------------------------------------------------------------
--------------------------------------LR-LA-----------------
----------VE------------------------------------------------
------------------------------------------------------------
------------------------------------------------------------
------------------------------------------------------------
----------------------------------------R-------------P-----
------------------D-R---------------------------------------
----------V-SHLV--------------------------------------------
------------------------------------------------------------
------------------------------------------------------------
-----------------------------------------------------------T
M-------------G-----------P--------P--IQMK--PFLFG----A------
-------G----------------------------------------------------
------------------------------------------------------------
------------------------------------------------------------
----------GGP--------------TE--------GLKIM------------------
-----------------------FE-T-------Y-S-DAS--------P-EG------M
--------------R-------------------------R------LV-EI-M------
--------------V---------------YD-----KAR-F------------------
----------------------------ATP----E------L-------CRERS-----
----D--AALA-------------------------------------------------
--------------------------------------------------RPE-------
-----HLR-A-----V--AS----------------------------------------
------------------------------------------------------------
------------------------------------------------------------
---------------------------AV-------------------------------
--------------PK----A---------------------------------------
------------------------------------------------------------
----------PI------------------------------------------------
----------P-----------------------------IWL-D---------------
-----L-------------------------A----------A-V---------------
------------------------------------------------------------
-----------S---------------------------G-------I----T---A---
-------------------------------------------P----------------
------------------------------------T----L------------------
-----L-------------------------------I----------------------
------------------------------------------------------------
------------------------------------------------------------
------------------------------------------------------------
--------HGR-------------------------------DD----------------
------------------------------------------------------------
---------------R--------------------------------------------
-----------------------------------------V------------------
-----------------------V-------------------------------S----
------F-E------S----------------------TL------------F-------
-----------------------------------------LAA-NI-------------
-P-------------------------------------------D-S------------
-------------------------------------------R-A-VL-----------
------------------------------------------L-----------------
------------------------------------------------------------
----------------N------------------------R-----C------------
----------------------------------------G-------------------
---H-----------W----------------AQ-LE-----------------------
-----------H-A----------------------------------------------
-----A-----E------------------------------------------------
---------F--------------------------------------------------
---------------------------------------N------R-------------
------------------------------------------------------------
---LVTD-----------------------------------------------------
--F----------------------------VL-H-------------------------
------------------------------------------------------------
------------------------------------------------------------
------------------------------------------------------------
------------------------------------------------------------
------------------------------------------------------------
------------------------------------------------------------
------------------------------------------------------------
------------------------------------------------------------
------------------------------------------------------------
------------------------------------------------------------
------------------------------------------------------------
------------------------------------------------------------
------------------------------------------------------------
------------------------------------------------------------
------------------------------------------------------------
------------------------------------------------------------
------------------------------------------------------------
------------------------------------------------------------
--------------------------------------------------


>tr|Q84II3
------------------------------------------------------------
------------------------------------------------------------
------------------------------------------------------------
------------------------------------------------------------
------------------------------------------------------------
------------------------ML----------------------------------
------------------------------------------------------------
------------------------------------------------------------
------------------------------------------------------------
-------------------------------------NK--------------AEQISEK
SE----------------------------------------------------------
------------------------------------------------------------
------------------------------------------------------------
------------------------------------------------------------
------------------------------------------------------------
------------------------------------------------------------
------------------------------------------------------------
---RAFV------------------ER---------------------------------
----------------------------FV------------------------------
--N-A-------------------------------------------------------
-------------------G----------------------------------------
---------------G--------------V---------------------------ET
--------------------------------------RYL-EA----------------
------------------------------------------------------------
------------------------------------------------------------
------------------------------------------------------------
------------------------------------------------------------
--------------------G---------------------K-----------------
------------------------------------------------------------
------------------------------------------------------------
--------G--Q--------------P---------VI----------------------
----------------------------------------LIH-----------------
------------------------------------------------------------
------------------------------------------------------------
------------------------------------------------------------
------------------------------------------------------------
------------------------------------------------------------
--------------------------GG-----------G--------------------
------------------------AG----------------------------------
-----------------------------------A-E----------------------
------------SEG----N-----W--------R-NV----------------------
------------------------------------------------------------
------------------------------------------------------------
------------------------------------------------------------
------------------------------------------------------------
----------------------------------IP-I----L-------------A---
-----------------------------RH-Y-R--------V----------------
-------------------------------------------------IAM-D--M---
------------------------------------------------------------
------------------------------------------------------LG----
-----FG----K----------------------TA-----------K----------P-
-------------------------------------------------D----------
------------------------------------------IE--------------Y-
T------------------------------------------------QDR--------
--------------------RI------------------------------RHL-----
--H----DF-I-------------------------------------------------
------------------------------------------------------------
------------------------------------------------------------
------------------------------------------------------------
------------------------------------------------------------
K----------------------A-----------------------------------M
------------------------------------------------------------
---------------------------------------------------------N--
----------F-------------------------------------------------
DG---------------------------------KV-S----IV-------------G-
-----------------------NS-------------------------MG--------
-----------------------G----ATG-----------------------------
------------------------------------------------------------
------------------------------------------------------------
------------------------------------------------------------
------------------------------------------------------------
------------------------------------------------------------
------------------------------------------------------------
--------------------------------------LG-VS-----------------
----------VL------------------------------------------------
------------------------------------------------------------
------------------------------------------------------------
------------------------------------------------------------
----------------------------------------H-------------S-----
------------------E-L---------------------------------------
----------V-NALV--------------------------------------------
------------------------------------------------------------
------------------------------------------------------------
-----------------------------------------------------------L
M-------------G-----------S--------A------------G----L------
-------V----V-----------EI---------HED----------------------
------------------------------------------------------------
------------------------------------------------------------
--------------------------------------LRPI------------------
-----------------------IN-Y-----------DFT--------R-EG------M
--------------V-------------------------H------LV-KA-L------
--------------T---------------ND-----GFKI-------------------
-----------------------------DD----A------M-------INSRY-----
----T--YA-------T-------------------------------------------
--------------------------------------------------DEA-------
-----TRK-A-----Y--VA----------------------------------------
------------------------------------------------------------
------------------------------------------------------------
---------------------------TM-------------------------------
--------------Q-----W------IRE------------------------------
------------------------------------------------------------
------------------------------------------------------------
-------QG---G----------------------------LF-Y---------D-----
-----P-------------------------E----------F-I---------------
------------------------------------------------------------
-----------R---------------------------K-------V----Q---V---
-------------------------------------------P----------------
------------------------------------T----L------------------
-----V-------------------------------V----------------------
------------------------------------------------------------
------------------------------------------------------------
------------------------------------------------------------
--------QGK-------------------------------DD----------------
------------------------------------------------------------
---------------K--------------------------------------------
-----------------------------------------V------------------
-----------------------V-------------------------------P----
------V-E------T----------------------AY------------K-------
-----------------------------------------FLD-LI-------------
-D-------------------------------------------D-S------------
-------------------------------------------W-G-YI-----------
------------------------------------------I-----------------
------------------------------------------------------------
----------------P------------------------H-----C------------
----------------------------------------G-------------------
---H-----------W----------------AM-IE-----------------------
-----------H-P----------------------------------------------
-----E-----D------------------------------------------------
---------F--------------------------------------------------
---------------------------------------A------N-------------
------------------------------------------------------------
---ATLS-----------------------------------------------------
--F----------------------------LS-LRVDT---------------------
------------------------------------------------------------
------------------------------------------------------------
------------------------------------------------------------
------------------------------------------------------------
--------------------------TRAAA-----------------------------
------------------------------------------------------------
------------------------------------------------------------
------------------------------------------------------------
------------------------------------------------------------
------------------------------------------------------------
------------------------------------------------------------
------------------------------------------------------------
------------------------------------------------------------
------------------------------------------------------------
------------------------------------------------------------
------------------------------------------------------------
------------------------------------------------------------
------------------------------------------------------------
--------------------------------------------------

>sp|Q9AQM4
------------------------------------------------------------
------------------------------------------------------------
------------------------------------------------------------
------------------------------------------------------------
------------------------------------------------------------
------------------------ML----------------------------------
------------------------------------------------------------
------------------------------------------------------------
------------------------------------------------------------
-------------------------------------NK--------------AEQISEK
SE----------------------------------------------------------
------------------------------------------------------------
------------------------------------------------------------
------------------------------------------------------------
------------------------------------------------------------
------------------------------------------------------------
------------------------------------------------------------
---SAYV------------------ER---------------------------------
----------------------------FV------------------------------
--N-A-------------------------------------------------------
-------------------G----------------------------------------
---------------G--------------V---------------------------ET
--------------------------------------RYL-EA----------------
------------------------------------------------------------
------------------------------------------------------------
------------------------------------------------------------
------------------------------------------------------------
--------------------G---------------------K-----------------
------------------------------------------------------------
------------------------------------------------------------
--------G--Q--------------P---------VI----------------------
----------------------------------------LIH-----------------
------------------------------------------------------------
------------------------------------------------------------
------------------------------------------------------------
------------------------------------------------------------
------------------------------------------------------------
--------------------------GG-----------G--------------------
------------------------AG----------------------------------
-----------------------------------A-E----------------------
------------SEG----N-----W--------R-NV----------------------
------------------------------------------------------------
------------------------------------------------------------
------------------------------------------------------------
------------------------------------------------------------
----------------------------------IP-I----L-------------A---
-----------------------------RH-Y-R--------V----------------
-------------------------------------------------IAM-D--M---
------------------------------------------------------------
------------------------------------------------------LG----
-----FG----K----------------------TA-----------K----------P-
-------------------------------------------------D----------
------------------------------------------IE--------------Y-
T------------------------------------------------QDR--------
--------------------RI------------------------------RHL-----
--H----DF-I-------------------------------------------------
------------------------------------------------------------
------------------------------------------------------------
------------------------------------------------------------
------------------------------------------------------------
K----------------------A-----------------------------------M
------------------------------------------------------------
---------------------------------------------------------N--
----------F-------------------------------------------------
DG---------------------------------KV-S----IV-------------G-
-----------------------NS-------------------------MG--------
-----------------------G----ATG-----------------------------
------------------------------------------------------------
------------------------------------------------------------
------------------------------------------------------------
------------------------------------------------------------
------------------------------------------------------------
------------------------------------------------------------
--------------------------------------LG-VS-----------------
----------VL------------------------------------------------
------------------------------------------------------------
------------------------------------------------------------
------------------------------------------------------------
----------------------------------------H-------------S-----
------------------E-L---------------------------------------
----------V-NALV--------------------------------------------
------------------------------------------------------------
------------------------------------------------------------
-----------------------------------------------------------L
M-------------G-----------S--------A------------G----L------
-------V----V-----------EI---------HED----------------------
------------------------------------------------------------
------------------------------------------------------------
--------------------------------------LRPI------------------
-----------------------IN-Y-----------DFT--------R-EG------M
--------------V-------------------------H------LV-KA-L------
--------------T---------------ND-----GFKI-------------------
-----------------------------DD----A------M-------INSRY-----
----T--YA-------T-------------------------------------------
--------------------------------------------------DEA-------
-----TRK-A-----Y--VA----------------------------------------
------------------------------------------------------------
------------------------------------------------------------
---------------------------TM-------------------------------
--------------Q-----W------IRE------------------------------
------------------------------------------------------------
------------------------------------------------------------
-------QG---G----------------------------LF-Y---------D-----
-----P-------------------------E----------F-I---------------
------------------------------------------------------------
-----------R---------------------------K-------V----P---V---
-------------------------------------------P----------------
------------------------------------T----L------------------
-----V-------------------------------V----------------------
------------------------------------------------------------
------------------------------------------------------------
------------------------------------------------------------
--------HGK-------------------------------DD----------------
------------------------------------------------------------
---------------K--------------------------------------------
-----------------------------------------V------------------
-----------------------V-------------------------------P----
------V-E------T----------------------AY------------K-------
-----------------------------------------FLD-LI-------------
-D-------------------------------------------D-S------------
-------------------------------------------W-G-YI-----------
------------------------------------------I-----------------
------------------------------------------------------------
----------------P------------------------H-----C------------
----------------------------------------G-------------------
---H-----------W----------------AM-IE-----------------------
-----------H-P----------------------------------------------
-----E-----D------------------------------------------------
---------F--------------------------------------------------
---------------------------------------A------N-------------
------------------------------------------------------------
---ATLS-----------------------------------------------------
--F----------------------------LS-RRADI---------------------
------------------------------------------------------------
------------------------------------------------------------
------------------------------------------------------------
------------------------------------------------------------
--------------------------TRAAA-----------------------------
------------------------------------------------------------
------------------------------------------------------------
------------------------------------------------------------
------------------------------------------------------------
------------------------------------------------------------
------------------------------------------------------------
------------------------------------------------------------
------------------------------------------------------------
------------------------------------------------------------
------------------------------------------------------------
------------------------------------------------------------
------------------------------------------------------------
------------------------------------------------------------
--------------------------------------------------


>tr|A5VAT9
------------------------------------------------------------
------------------------------------------------------------
------------------------------------------------------------
------------------------------------------------------------
------------------------------------------------------------
------------------------------------------------------------
------------------------------------------------------------
------------------------------------------------------------
------------------------------------------------------------
------------------------------------------------------------
------------------------------------------------------------
------------------------------------------------------------
------------------------------------------------------------
------------------------------------------------------------
------------------------------------------------------------
------------------------------------------------------------
[truncated: 5,567,469 more chars]
